# Supplementary material for: A common variant rs2054564 in ADAMTS17 is associated with susceptibility to lumbar spondylosis
Source: Sci Rep. 2023 Mar 25;13:4900. doi: 10.1038/s41598-023-32155-w (PMC10039864; doi:10.1038/s41598-023-32155-w)
Supplement: Supplementary file 1 — Supplementary Information 1. [file 41598_2023_32155_MOESM1_ESM.csv]

SNP ID	Chr	AIC	Allelic P-value	OR	U95_CI	L95_CI	Case MAF	Cont MAF	Case HWD_P2	Cont HWD_P2	Case CR	Cont CR	Genotype Counts(case)			Genotype Counts(cont)
NRS12565286	1	1.681	0.4591	1.242	2.192	0.704	0.127	0.104	0.0968	0.4355	1	1	CC:65	CG:15	GG:3	CC:145	CG:36	GG:1
NRS12082473	1	1.679	0.4586	1.244	2.196	0.705	0.128	0.106	0.1015	0.4273	0.988	0.989	CC:64	CT:15	TT:3	CC:143	CT:36	TT:1
NRS3094315	1	4.921	1	0.97	1.632	0.577	0.145	0.148	0.5142	0.5552	1	1	CC:1	CT:22	TT:60	CC:3	CT:48	TT:131
NRS2980319	1	4.89	1	1.01	1.719	0.593	0.139	0.137	0.5853	0.786	1	1	AA:1	AT:21	TT:61	AA:3	AT:44	TT:135
NRS11240777	1	4.628	0.9251	1.03	1.489	0.712	0.458	0.451	0.133	0.2375	1	1	AA:14	AG:48	GG:21	AA:33	AG:98	GG:51
NRS2341354	1	2.848	0.2	0.687	1.17	0.404	0.127	0.174	0.7443	0.7888	1	0.994	AA:1	AG:19	GG:63	AA:6	AG:51	GG:124
NRS1921	1	2.699	0.1857	0.673	1.171	0.387	0.116	0.163	0.9136	0.2324	0.988	0.994	AA:1	AG:17	GG:64	AA:7	AG:45	GG:129
NRS6604968	1	-1.014	0.04534	0.59	0.972	0.359	0.145	0.223	0.814	0.0856	1	1	CC:2	CT:20	TT:61	CC:5	CT:71	TT:106
NRS4970405	1	0.336	0.1035	0.642	1.089	0.378	0.127	0.184	0.7443	0.0108	1	1	CC:1	CT:19	TT:63	CC:1	CT:65	TT:116
NRS9442385	1	-12.791	2.17E-05	0.411	0.627	0.269	0.231	0.423	0.8611	0.6116	0.964	0.994	GG:47	GT:29	TT:4	GG:62	GT:85	TT:34
NRS11260554	1	1.858	0.1795	1.296	1.887	0.89	0.469	0.405	0.5232	0.2967	0.964	0.984	AA:24	AC:37	CC:19	AA:60	AC:93	CC:26
NRS10907175	1	1.068	0.6732	0.872	1.538	0.494	0.114	0.129	0.239	0.1951	1	1	AA:64	AC:19	CC:0	AA:140	AC:37	CC:5
NRS2887286	1	4.757	0.7952	0.91	1.526	0.543	0.145	0.157	0.814	0.795	1	1	CC:61	CT:20	TT:2	CC:129	CT:49	TT:4
NRS3813199	1	3.734	0.4502	0.792	1.319	0.476	0.145	0.176	0.814	0.4054	1	1	AA:2	AG:20	GG:61	AA:4	AG:56	GG:122
NRS12563338	1	4.029	0.92	0.976	1.451	0.657	0.313	0.318	0.6625	0.2779	1	0.984	AA:40	AT:34	TT:9	AA:80	AT:84	TT:15
NRS6685064	1	4.977	1	0.998	1.471	0.677	0.337	0.338	0.8267	0.555	1	1	CC:9	CT:38	TT:36	CC:19	CT:85	TT:78
NRS6603788	1	3.609	0.6961	1.084	1.589	0.74	0.367	0.349	0.1873	0.9596	1	1	CC:14	CT:33	TT:36	CC:22	CT:83	TT:77
NRS2274264	1	3.747	0.7781	0.942	1.362	0.651	0.488	0.497	0.1232	0.7105	0.988	0.994	CC:25	CT:34	TT:23	CC:46	CT:88	TT:47
NRS2765023	1	4.047	0.6333	1.117	1.777	0.702	0.201	0.184	0.8259	0.1181	0.988	1	AA:52	AG:27	GG:3	AA:118	AG:61	GG:3
NRS2765021	1	4.073	0.72	1.1	1.75	0.691	0.199	0.184	0.8469	0.1181	1	1	AA:53	AG:27	GG:3	AA:118	AG:61	GG:3
NRS819976	1	2.417	0.5446	0.866	1.292	0.581	0.316	0.348	0.3201	0.2609	0.952	0.978	AA:35	AC:38	CC:6	AA:79	AC:74	CC:25
NRS9439462	1	4.212	0.409	1.188	1.774	0.795	0.325	0.288	0.7792	0.3024	0.964	1	AA:9	AG:34	GG:37	AA:18	AG:69	GG:95
NRS1987191	1	0.976	0.8272	1.06	1.623	0.692	0.262	0.251	0.3824	0.0203	0.964	0.972	AA:42	AG:34	GG:4	AA:105	AG:55	GG:17
NRS3766180	1	0.252	0.5458	1.163	1.855	0.729	0.199	0.176	0.0238	0.4054	1	1	AA:0	AG:33	GG:50	AA:4	AG:56	GG:122
NRS2296715	1	4.158	1	0.986	1.532	0.635	0.223	0.225	0.9376	0.1099	1	1	AA:4	AG:29	GG:50	AA:13	AG:56	GG:113
NRS6603791	1	0.706	0.6289	1.119	1.792	0.699	0.193	0.176	0.0296	0.4054	1	1	AA:0	AG:32	GG:51	AA:4	AG:56	GG:122
NRS7519837	1	0.706	0.6289	1.119	1.792	0.699	0.193	0.176	0.0296	0.4054	1	1	AA:51	AG:32	GG:0	AA:122	AG:56	GG:4
NRS3817856	1	-1.188	0.5618	1.136	1.657	0.779	0.398	0.367	0.059	0.1441	1	0.994	CC:26	CT:48	TT:9	CC:77	CT:75	TT:29
NRS2281173	1	2.973	0.8303	1.066	1.62	0.702	0.265	0.253	0.3021	0.3516	1	1	AA:4	AG:36	GG:43	AA:14	AG:64	GG:104
NRS1107910	1	1.059	0.08623	1.4	2.03	0.966	0.464	0.382	0.2071	0.6287	1	1	CC:15	CT:47	TT:21	CC:25	CT:89	TT:68
NRS2272908	1	3.464	0.3442	0.834	1.211	0.574	0.444	0.489	0.0891	0.1798	0.964	1	AA:12	AG:47	GG:21	AA:39	AG:100	GG:43
NRS3737628	1	4.583	0.6395	0.904	1.306	0.626	0.464	0.489	0.2071	0.1798	1	1	CC:21	CT:47	TT:15	CC:43	CT:100	TT:39
NRS10907187	1	-4.091	0.4037	1.289	2.189	0.76	0.151	0.121	0.1062	0.0198	1	1	AA:0	AG:25	GG:58	AA:6	AG:32	GG:144
NRS12126768	1	3.316	0.3273	1.24	1.887	0.814	0.271	0.231	0.2435	0.7725	1	1	GG:4	GT:37	TT:42	GG:9	GT:66	TT:107
NRS12402876	1	-2.974	0.32	1.323	2.273	0.77	0.145	0.113	0.1236	0.0475	1	0.994	CC:59	CT:24	TT:0	CC:145	CT:31	TT:5
NRS3855951	1	-0.631	0.06758	0.588	1.031	0.336	0.108	0.171	0.2679	0.8713	1	0.994	AA:65	AG:18	GG:0	AA:124	AG:52	GG:5
NRS6603803	1	4.8	0.7788	1.07	1.545	0.742	0.494	0.489	0.3225	0.2961	1	1	AA:19	AG:46	GG:18	AA:40	AG:98	GG:44
NRS745910	1	4.265	0.8198	1.069	1.666	0.686	0.223	0.212	0.9376	0.1623	1	1	CC:4	CT:29	TT:50	CC:5	CT:67	TT:110
NRS16824543	1	1.506	0.6608	1.166	2.045	0.665	0.13	0.113	0.1801	0.6157	0.976	0.994	CC:60	CT:21	TT:0	CC:143	CT:35	TT:3
NRS13303201	1	4.643	0.8422	0.954	1.412	0.644	0.319	0.33	0.2139	0.351	1	1	GG:36	GT:41	TT:6	GG:79	GT:86	TT:17
NRS13303344	1	2.622	0.5654	1.123	1.634	0.772	0.41	0.382	0.1632	0.6287	1	1	GG:32	GT:34	TT:17	GG:68	GT:89	TT:25
NRS7513222	1	3.423	0.4525	1.158	1.673	0.801	0.476	0.44	0.5969	0.341	1	1	AA:24	AG:39	GG:20	AA:54	AG:96	GG:32
NRS12563290	1	4.971	0.8977	0.955	1.591	0.573	0.151	0.157	0.3376	0.1545	1	1	CC:3	CG:19	GG:61	CC:7	CG:43	GG:132
NRS908742	1	4.695	0.7762	1.058	1.535	0.729	0.451	0.437	0.8408	0.2615	0.976	1	CC:16	CT:41	TT:24	CC:31	CT:97	TT:54
NRS4648805	1	4.231	0.4667	0.842	1.275	0.557	0.262	0.297	0.716	0.9938	0.988	1	AA:44	AG:33	GG:5	AA:90	AG:76	GG:16
NRS4648807	1	3.368	0.2527	0.792	1.156	0.543	0.367	0.423	0.7083	0.8609	1	1	AA:12	AG:37	GG:34	AA:32	AG:90	GG:60
NRS3107153	1	2.569	0.7952	0.91	1.526	0.543	0.145	0.157	0.5142	0.0471	1	1	CC:1	CT:22	TT:60	CC:8	CT:41	TT:133
NRS3107157	1	4.723	0.6993	0.874	1.462	0.522	0.145	0.162	0.814	0.5061	1	1	AA:2	AG:20	GG:61	AA:6	AG:47	GG:129
NRS3753242	1	4.165	0.9196	0.96	1.428	0.646	0.307	0.316	0.667	0.3311	1	1	AA:39	AG:37	GG:7	AA:88	AG:73	GG:21
NRS385039	1	4.588	0.6904	0.864	1.471	0.508	0.136	0.154	0.6401	0.8609	0.976	1	CC:1	CT:20	TT:60	CC:4	CT:48	TT:130
NRS262641	1	4.73	0.7921	1.082	1.807	0.647	0.157	0.147	0.4232	0.048	1	0.956	CC:3	CT:20	TT:60	CC:7	CT:37	TT:130
NRS626479	1	1.975	0.4989	0.797	1.381	0.46	0.125	0.152	0.2013	0.9181	0.964	0.994	AA:0	AG:20	GG:60	AA:4	AG:47	GG:130
NRS2460000	1	3.824	0.6759	1.096	1.648	0.729	0.289	0.271	0.6158	0.3032	1	0.994	AA:6	AG:36	GG:41	AA:16	AG:66	GG:99
NRS262680	1	4.817	0.923	0.974	1.425	0.666	0.367	0.374	0.5684	0.8975	1	1	CC:10	CT:41	TT:32	CC:25	CT:86	TT:71
NRS12084736	1	3.909	0.8507	1.053	1.522	0.728	0.458	0.445	0.5366	0.3759	1	1	AA:16	AG:44	GG:23	AA:39	AG:84	GG:59
NRS12045693	1	1.488	0.4546	1.154	1.666	0.799	0.5	0.464	0.037	0.9448	1	1	AA:16	AC:51	CC:16	AA:39	AC:91	CC:52
NRS2132303	1	4.721	0.6854	1.14	1.919	0.677	0.151	0.135	0.9197	0.8496	1	1	CC:60	CT:21	TT:2	CC:136	CT:43	TT:3
NRS2843163	1	3.659	0.8273	1.066	1.63	0.697	0.259	0.247	0.0463	0.2293	0.976	0.989	AA:2	AG:38	GG:41	AA:8	AG:73	GG:99
NRS2643888	1	4.539	0.5039	1.194	1.999	0.713	0.157	0.135	0.976	0.8496	1	1	CC:59	CT:22	TT:2	CC:136	CT:43	TT:3
NRS12562937	1	1.284	0.638	1.103	1.595	0.763	0.464	0.44	0.1656	0.2101	1	1	CC:27	CT:35	TT:21	CC:53	CT:98	TT:31
NRS1496555	1	3.796	0.8829	0.915	1.644	0.509	0.108	0.117	0.2449	0.7379	1	0.984	AA:2	AG:14	GG:67	AA:2	AG:38	GG:139
NRS12082516	1	4.063	0.8424	1.048	1.547	0.71	0.337	0.327	0.0809	0.3907	1	1	CC:13	CT:30	TT:40	CC:22	CT:75	TT:85
NRS7527871	1	3.908	0.3406	1.206	1.752	0.83	0.475	0.429	0.6378	0.8968	0.964	1	AA:21	AC:42	CC:17	AA:59	AC:90	CC:33
NRS2840525	1	4.317	0.9018	1.026	1.667	0.631	0.177	0.173	0.6687	0.3945	0.988	0.984	CC:2	CT:25	TT:55	CC:7	CT:48	TT:124
NRS2843130	1	3.091	0.4943	1.183	1.837	0.762	0.235	0.206	0.3863	0.434	1	1	CC:50	CG:27	GG:6	CC:113	CG:63	GG:6
NRS2840528	1	3.188	0.4422	0.845	1.236	0.578	0.361	0.401	0.5823	0.3114	1	1	CC:12	CT:36	TT:35	CC:26	CT:94	TT:62
NRS2843129	1	0.566	0.3928	0.751	1.35	0.418	0.102	0.132	0.8771	0.0404	1	1	CC:1	CT:15	TT:67	CC:0	CT:48	TT:134
NRS2840531	1	3.431	0.4731	1.185	1.882	0.746	0.205	0.179	0.3063	0.6847	1	1	CC:54	CT:24	TT:5	CC:122	CT:55	TT:5
NRS7545940	1	3.308	0.2241	0.79	1.142	0.547	0.458	0.484	0.8604	0.6668	1	1	CC:24	CT:42	TT:17	CC:44	CT:88	TT:50
NRS6665546	1	4.007	0.4068	0.822	1.244	0.544	0.259	0.298	0.3695	0.2694	1	0.994	CC:44	CT:35	TT:4	CC:86	CT:82	TT:13
NRS10910060	1	-0.394	0.02492	0.653	0.946	0.451	0.422	0.473	0.7326	0.4328	1	1	AA:27	AG:42	GG:14	AA:38	AG:96	GG:48
NRS10910061	1	4.602	0.6593	0.852	1.543	0.47	0.102	0.118	0.8771	0.2988	1	1	CC:67	CT:15	TT:1	CC:143	CT:35	TT:4
NRS12031614	1	3.011	0.2104	0.772	1.13	0.528	0.405	0.469	0.3597	0.2988	0.952	0.962	AA:26	AG:42	GG:11	AA:46	AG:94	GG:35
NRS16825102	1	3.6	0.306	0.744	1.258	0.44	0.133	0.17	0.662	0.2317	1	1	AA:1	AG:20	GG:62	AA:3	AG:56	GG:123
NRS3736330	1	-5.174	0.004542	1.722	2.493	1.189	0.476	0.39	0.1588	0.5968	1	1	CC:22	CT:35	TT:26	CC:66	CT:90	TT:26
NRS2840532	1	2.97	0.2945	0.805	1.172	0.553	0.419	0.472	0.1642	0.4763	0.964	0.994	CC:24	CT:45	TT:11	CC:48	CT:95	TT:38
NRS6698680	1	2.682	0.175	0.739	1.126	0.485	0.241	0.301	0.2749	0.0701	1	0.978	CC:3	CT:34	TT:46	CC:11	CT:85	TT:82
NRS4592207	1	1.627	0.9088	0.944	1.483	0.6	0.207	0.217	0.7493	0.0151	0.988	1	AA:4	AG:26	GG:52	AA:3	AG:73	GG:106
NRS1998759	1	-0.455	0.01968	1.626	2.437	1.086	0.331	0.234	0.956	0.975	1	1	CC:37	CT:37	TT:9	CC:107	CT:65	TT:10
NRS2246732	1	3.672	0.302	0.809	1.171	0.559	0.434	0.486	0.7836	0.5461	1	1	AA:26	AG:42	GG:15	AA:46	AG:95	GG:41
NRS2494624	1	3.607	0.3004	0.81	1.174	0.559	0.434	0.486	0.7836	0.3625	1	0.978	CC:15	CG:42	GG:26	CC:39	CG:95	GG:44
NRS10797432	1	2.37	0.3044	1.216	1.756	0.842	0.476	0.475	0.0946	0.7412	1	1	CC:19	CT:49	TT:15	CC:40	CT:93	TT:49
NRS4486391	1	2.112	0.2615	1.246	1.799	0.862	0.47	0.475	0.1428	0.9736	1	1	AA:20	AT:48	TT:15	AA:41	AT:91	TT:50
NRS10910099	1	2.484	0.3443	0.824	1.196	0.568	0.438	0.486	0.1083	0.7589	0.976	1	GG:12	GT:47	TT:22	GG:42	GT:93	TT:47
NRS6684865	1	2.896	0.3019	0.813	1.177	0.562	0.446	0.497	0.1206	0.4558	1	0.989	AA:13	AG:48	GG:22	AA:42	AG:95	GG:43
NRS3890745	1	2.975	0.3988	0.84	1.215	0.581	0.446	0.489	0.1206	0.6516	1	1	CC:13	CT:48	TT:22	CC:42	CT:94	TT:46
NRS4474198	1	2.68	0.3491	0.831	1.202	0.575	0.446	0.492	0.1206	0.764	1	1	CC:22	CT:48	TT:13	CC:46	CT:93	TT:43
NRS2377041	1	0.973	0.5105	1.141	1.65	0.789	0.5	0.467	0.0468	0.6982	0.988	1	CC:16	CT:50	TT:16	CC:53	CT:88	TT:41
NRS4648360	1	-3.565	0.0714	1.43	2.071	0.987	0.5	0.412	0.0468	0.306	0.988	0.994	AA:16	AG:50	GG:16	AA:34	AG:81	GG:66
NRS7538063	1	4.96	1	0.983	1.427	0.677	0.416	0.42	0.5447	0.5597	1	0.994	AA:13	AG:43	GG:27	AA:30	AG:92	GG:59
NRS4648482	1	-6.612	0.2974	1.221	1.77	0.842	0.463	0.414	0.0001	0.9811	0.988	0.994	AA:15	AG:58	GG:9	AA:62	AG:88	GG:31
NRS6680471	1	4.322	0.8518	0.961	1.388	0.666	0.482	0.492	0.4488	0.764	1	1	AA:21	AG:38	GG:24	AA:43	AG:93	GG:46
NRS12049543	1	2.592	0.1335	0.743	1.075	0.513	0.44	0.486	0.1889	0.2097	1	0.994	AA:29	AC:35	CC:19	AA:47	AC:82	CC:52
NRS1563469	1	-4.176	0.005966	1.705	2.476	1.174	0.444	0.423	0.177	0.632	0.976	1	CC:22	CT:46	TT:13	CC:31	CT:92	TT:59
NRS10910019	1	-3.074	0.006534	1.673	2.422	1.156	0.452	0.42	0.3892	0.7253	1	1	CC:15	CT:45	TT:23	CC:60	CT:91	TT:31
NRS897631	1	3.802	0.2848	1.23	1.798	0.842	0.392	0.343	0.738	0.879	1	1	AA:30	AG:41	GG:12	AA:78	AG:83	GG:21
NRS897632	1	4.271	0.837	1.042	1.56	0.695	0.302	0.294	0.4025	0.7952	0.976	1	AA:9	AG:31	GG:41	AA:15	AG:77	GG:90
NRS1869971	1	2.644	0.1701	0.757	1.121	0.511	0.311	0.374	0.0359	0.0765	0.988	1	AA:12	AG:27	GG:43	AA:31	AG:74	GG:77
NRS7340016	1	-1.623	0.01047	0.569	0.871	0.372	0.223	0.335	0.2344	0.237	1	1	CC:6	CT:25	TT:52	CC:24	CT:74	TT:84
NRS9782915	1	4.632	0.5696	1.118	1.621	0.771	0.434	0.407	0.8632	0.9785	1	1	CC:27	CT:40	TT:16	CC:64	CT:88	TT:30
NRS10752728	1	4.731	0.6331	1.102	1.601	0.758	0.427	0.403	0.978	0.8914	0.988	0.994	AA:15	AT:40	TT:27	AA:29	AT:88	TT:64
NRS897635	1	2.608	0.1348	1.326	1.915	0.918	0.482	0.448	0.5745	0.4544	1	1	AA:21	AT:44	TT:18	AA:34	AT:95	TT:53
NRS1869972	1	4.433	0.5058	1.153	1.672	0.795	0.457	0.422	0.947	0.9783	0.988	0.989	CC:17	CT:41	TT:24	CC:32	CT:88	TT:60
NRS2606414	1	2.562	0.1613	1.305	1.885	0.903	0.464	0.47	0.9502	0.3461	1	1	CC:24	CT:41	TT:18	CC:37	CT:97	TT:48
NRS2842933	1	1.325	0.07134	0.704	1.024	0.484	0.438	0.475	0.551	0.2803	0.964	0.989	CC:24	CT:42	TT:14	CC:37	CT:97	TT:46
NRS6659552	1	4.756	0.7958	1.091	1.803	0.66	0.163	0.151	0.5169	0.1002	1	1	CC:3	CG:21	GG:59	CC:7	CG:41	GG:134
NRS10797373	1	3.192	0.2103	0.778	1.142	0.53	0.337	0.396	0.4778	0.4413	1	1	AA:35	AG:40	GG:8	AA:64	AG:92	GG:26
NRS10909855	1	3.892	0.3019	0.778	1.24	0.488	0.181	0.221	0.8303	0.6164	1	0.994	CC:56	CT:24	TT:3	CC:111	CT:60	TT:10
NRS12022429	1	4.049	0.3944	0.791	1.296	0.483	0.159	0.192	0.437	0.5447	0.988	1	AA:3	AG:20	GG:59	AA:8	AG:54	GG:120
NRS16823335	1	4.357	0.463	0.82	1.345	0.5	0.159	0.187	0.437	0.4212	0.988	1	AA:3	AG:20	GG:59	AA:8	AG:52	GG:122
NRS6680636	1	-1.156	0.05612	0.573	0.99	0.332	0.114	0.184	0.323	0.285	1	1	AA:66	AG:15	GG:2	AA:119	AG:59	GG:4
NRS946177	1	-0.465	0.03051	0.643	0.96	0.43	0.277	0.374	0.8378	0.1628	1	1	AA:43	AG:34	GG:6	AA:67	AG:94	GG:21
NRS2027264	1	4.1	0.3943	0.794	1.301	0.485	0.157	0.19	0.4232	0.4811	1	1	CC:60	CT:20	TT:3	CC:121	CT:53	TT:8
NRS6691208	1	2.334	0.1755	0.754	1.108	0.513	0.346	0.412	0.4095	0.9772	0.976	1	AA:8	AC:40	CC:33	AA:31	AC:88	CC:63
NRS16823352	1	0.69	0.1079	0.642	1.078	0.382	0.133	0.192	0.6047	0.1925	1	1	GG:63	GT:18	TT:2	GG:116	GT:62	TT:4
NRS10492936	1	-0.578	0.1697	0.651	1.161	0.365	0.102	0.149	0.2986	0.0817	1	0.994	CC:66	CT:17	TT:0	CC:134	CT:40	TT:7
NRS16823374	1	3.685	0.3332	0.725	1.283	0.41	0.108	0.144	0.9782	0.4446	1	0.994	AA:1	AC:16	CC:66	AA:5	AC:42	CC:134
NRS3795262	1	-0.146	0.2282	0.772	1.154	0.516	0.29	0.346	0.1284	0.2958	0.976	1	AA:38	AC:39	CC:4	AA:81	AC:76	CC:25
NRS12039548	1	-0.093	0.191	0.758	1.136	0.506	0.284	0.343	0.1666	0.2449	0.976	1	CC:4	CT:38	TT:39	CC:25	CT:75	TT:82
NRS12034573	1	2.423	0.3707	0.824	1.224	0.555	0.301	0.343	0.4249	0.2449	1	1	CC:39	CT:38	TT:6	CC:82	CT:75	TT:25
NRS34408665	1	2.423	0.3707	0.824	1.224	0.555	0.301	0.343	0.4249	0.2449	1	1	AA:39	AG:38	GG:6	AA:82	AG:75	GG:25
NRS6661908	1	1.596	0.3208	0.804	1.195	0.542	0.301	0.349	0.4249	0.1139	1	1	CC:39	CT:38	TT:6	CC:82	CT:73	TT:27
NRS10489588	1	2.423	0.3707	0.824	1.224	0.555	0.301	0.343	0.4249	0.2449	1	1	CC:39	CT:38	TT:6	CC:82	CT:75	TT:25
NRS9661525	1	2.423	0.3707	0.824	1.224	0.555	0.301	0.343	0.4249	0.2449	1	1	AA:39	AC:38	CC:6	AA:82	AC:75	CC:25
NRS2993510	1	2.423	0.3707	0.824	1.224	0.555	0.301	0.343	0.4249	0.2449	1	1	CC:6	CT:38	TT:39	CC:25	CT:75	TT:82
NRS12409277	1	2.423	0.3707	0.824	1.224	0.555	0.301	0.343	0.4249	0.2449	1	1	AA:39	AG:38	GG:6	AA:82	AG:75	GG:25
NRS6692292	1	2.456	0.3217	0.814	1.209	0.548	0.301	0.346	0.4249	0.2958	1	1	CC:6	CT:38	TT:39	CC:25	CT:76	TT:81
NRS2993480	1	2.456	0.3217	0.814	1.209	0.548	0.301	0.346	0.4249	0.2958	1	1	AA:6	AG:38	GG:39	AA:25	AG:76	GG:81
NRS6665853	1	2.318	0.9076	1.027	1.62	0.651	0.205	0.201	0.7453	0.0086	1	1	AA:3	AG:28	GG:52	AA:13	AG:47	GG:122
NRS6695131	1	3.414	0.6792	1.099	1.644	0.734	0.301	0.282	0.7822	0.089	1	0.994	CC:40	CT:36	TT:7	CC:98	CT:64	TT:19
NRS4648453	1	-1.377	0.5026	1.198	2.008	0.714	0.16	0.138	0.0853	0.304	0.976	0.978	AA:0	AC:26	CC:55	AA:5	AC:39	CC:134
NRS12135664	1	4.868	0.9078	1.047	1.645	0.666	0.211	0.203	0.3874	0.4988	1	1	CC:53	CT:25	TT:5	CC:117	CT:56	TT:9
NRS2981868	1	4.486	0.7787	1.055	1.525	0.73	0.464	0.451	0.7048	0.5384	1	1	AA:23	AT:43	TT:17	AA:57	AT:86	TT:39
NRS2817174	1	4.372	0.4519	0.86	1.246	0.594	0.422	0.459	0.9136	0.8366	1	1	CC:28	CT:40	TT:15	CC:54	CT:89	TT:39
NRS2817178	1	2.607	0.134	0.745	1.077	0.515	0.446	0.481	0.5034	0.566	1	1	AA:18	AG:38	GG:27	AA:51	AG:87	GG:44
NRS10909882	1	3.847	0.3255	1.343	2.285	0.789	0.152	0.118	0.9356	0.7433	0.988	1	AA:2	AG:21	GG:59	AA:3	AG:37	GG:142
NRS2235176	1	3.208	0.2768	1.246	1.831	0.849	0.389	0.338	0.907	0.2355	0.976	0.984	CC:30	CT:39	TT:12	CC:82	CT:73	TT:24
NRS35005996	1	0.663	0.3174	1.286	2.075	0.797	0.193	0.157	0.1415	0.3883	1	1	CC:1	CG:30	GG:52	CC:6	CG:45	GG:131
NRS2742673	1	2.555	0.3277	0.784	1.214	0.506	0.217	0.261	0.2186	0.9162	1	0.989	AA:49	AC:32	CC:2	AA:98	AC:70	CC:12
NRS1798246	1	3.325	0.6397	1.109	1.601	0.768	0.488	0.486	0.225	0.7745	1	1	AA:19	AC:47	CC:17	AA:44	AC:89	CC:49
NRS1736522	1	2.091	0.2363	0.762	1.179	0.493	0.217	0.266	0.2186	0.9771	1	1	CC:2	CG:32	GG:49	CC:13	CG:71	GG:98
NRS2651929	1	3.573	0.2544	1.245	1.808	0.858	0.494	0.439	0.5014	0.3785	0.964	0.994	CC:18	CT:43	TT:19	CC:32	CT:95	TT:54
NRS2651927	1	3.455	0.3004	1.238	1.85	0.829	0.313	0.269	0.2739	0.6533	1	1	AA:37	AC:40	CC:6	AA:96	AC:74	CC:12
NRS2651925	1	3.455	0.3004	1.238	1.85	0.829	0.313	0.269	0.2739	0.6533	1	1	CC:6	CG:40	GG:37	CC:12	CG:74	GG:96
NRS12135062	1	-2.282	0.03787	1.543	2.295	1.038	0.362	0.269	0.029	0.6533	0.964	1	AA:6	AC:46	CC:28	AA:12	AC:74	CC:96
NRS2651912	1	3.21	1	1.004	1.474	0.684	0.355	0.354	0.4768	0.1797	1	1	AA:9	AG:41	GG:33	AA:27	AG:75	GG:80
NRS11577655	1	3.991	0.4238	1.177	1.738	0.798	0.358	0.321	0.4343	0.9468	0.976	1	CC:35	CT:34	TT:12	CC:84	CT:79	TT:19
NRS13328662	1	4.986	1	0.985	1.776	0.546	0.108	0.11	0.9782	0.8808	1	1	CC:1	CT:16	TT:66	CC:2	CT:36	TT:144
NRS3753758	1	1.985	0.8198	1.069	1.666	0.686	0.223	0.212	0.0683	0.6111	1	1	AA:7	AG:23	GG:53	AA:7	AG:63	GG:112
NRS6424068	1	4.386	0.7863	1.087	1.84	0.642	0.145	0.135	0.814	0.4088	1	1	AA:61	AG:20	GG:2	AA:135	AG:45	GG:2
NRS2651898	1	2.634	0.1675	1.378	2.136	0.888	0.247	0.192	0.9702	0.4088	1	1	AA:47	AG:31	GG:5	AA:117	AG:60	GG:5
NRS2817148	1	2.634	0.1675	1.378	2.136	0.888	0.247	0.192	0.9702	0.4088	1	1	AA:47	AG:31	GG:5	AA:117	AG:60	GG:5
NRS2651891	1	3.09	0.2068	1.354	2.097	0.874	0.247	0.195	0.9702	0.6625	1	1	CC:47	CT:31	TT:5	CC:117	CT:59	TT:6
NRS16823551	1	2.036	0.1051	1.447	2.248	0.932	0.256	0.192	0.882	0.4088	0.964	1	CC:44	CT:31	TT:5	CC:117	CT:60	TT:5
NRS10157420	1	4.87	0.9022	1.047	1.691	0.648	0.181	0.174	0.5982	0.8032	1	0.994	AA:55	AG:26	GG:2	AA:123	AG:53	GG:5
NRS6424069	1	2.874	0.3012	1.217	1.761	0.841	0.494	0.445	0.077	0.3601	0.988	1	AA:17	AG:49	GG:16	AA:53	AG:96	GG:33
NRS10797384	1	4.031	0.731	1.092	1.705	0.699	0.226	0.211	0.4581	0.6201	0.988	0.978	AA:48	AG:31	GG:3	AA:112	AG:57	GG:9
NRS2455109	1	4.97	1	0.998	1.441	0.691	0.494	0.495	0.9115	0.8834	1	1	AA:21	AT:42	TT:20	AA:47	AT:90	TT:45
NRS4648462	1	4.114	0.4401	1.202	1.84	0.786	0.259	0.225	0.4132	0.7457	1	1	AA:47	AC:29	CC:7	AA:110	AC:62	CC:10
NRS12045829	1	4.285	0.4733	0.817	1.322	0.505	0.169	0.199	0.7772	0.5883	1	0.994	AA:2	AG:24	GG:57	AA:6	AG:60	GG:115
NRS16823783	1	4.693	1	0.982	1.439	0.67	0.366	0.37	0.6258	0.7984	0.988	0.994	AA:34	AG:36	GG:12	AA:71	AG:86	GG:24
NRS905135	1	4.53	0.8316	0.946	1.44	0.621	0.253	0.264	0.1791	0.31	1	1	GG:3	GT:36	TT:44	GG:10	GT:76	TT:96
NRS10909918	1	4.994	1	1.004	1.452	0.694	0.482	0.481	0.3829	0.2429	0.988	1	AA:21	AG:37	GG:24	AA:46	AG:83	GG:53
NRS2455144	1	4.92	0.9233	1.028	1.499	0.704	0.386	0.379	0.7588	0.371	1	1	AA:13	AG:38	GG:32	AA:29	AG:80	GG:73
NRS4648378	1	4.305	0.4322	1.173	1.719	0.8	0.373	0.337	0.5048	0.1395	1	0.994	AA:34	AT:36	TT:13	AA:84	AT:72	TT:25
NRS10909924	1	4.92	0.9233	1.028	1.499	0.704	0.386	0.379	0.7588	0.371	1	1	CC:13	CG:38	GG:32	CC:29	CG:80	GG:73
NRS12086132	1	4.92	0.9233	1.028	1.499	0.704	0.386	0.379	0.7588	0.371	1	1	AA:32	AC:38	CC:13	AA:73	AC:80	CC:29
NRS2500278	1	4.196	0.4315	1.176	1.725	0.802	0.378	0.341	0.5476	0.1074	0.988	1	AA:13	AG:36	GG:33	AA:26	AG:72	GG:84
NRS10909927	1	4.605	0.9235	1.03	1.5	0.707	0.392	0.385	0.8995	0.2017	1	1	CC:13	CG:39	GG:31	CC:31	CG:78	GG:73
NRS12043519	1	2.505	0.2363	0.762	1.179	0.493	0.217	0.266	0.4786	0.4655	1	1	AA:5	AG:26	GG:52	AA:11	AG:75	GG:96
NRS2483266	1	3.06	0.386	1.191	1.734	0.818	0.41	0.368	0.0646	0.4568	1	1	CC:33	CT:32	TT:18	CC:75	CT:80	TT:27
NRS6687835	1	4.601	0.8469	1.052	1.535	0.721	0.386	0.374	0.0897	0.1457	1	1	CC:16	CT:32	TT:35	CC:30	CT:76	TT:76
NRS1108600	1	2.212	0.5345	1.155	1.726	0.773	0.307	0.277	0.1026	0.7082	1	1	CC:43	CT:29	TT:11	CC:94	CT:75	TT:13
NRS4648478	1	1.948	0.259	0.8	1.159	0.552	0.439	0.495	0.06	0.6576	0.988	1	AA:20	AG:32	GG:30	AA:46	AG:88	GG:48
NRS2483278	1	3.22	0.3757	1.311	2.296	0.748	0.133	0.104	0.6047	0.4355	1	1	CC:2	CT:18	TT:63	CC:1	CT:36	TT:145
NRS7552331	1	2.064	0.2989	0.811	1.176	0.56	0.451	0.497	0.1108	0.9997	0.976	1	AA:20	AG:33	GG:28	AA:46	AG:91	GG:45
NRS2483280	1	1.475	0.1262	1.381	2.046	0.933	0.369	0.297	0.3081	0.7477	0.964	0.989	CC:34	CT:33	TT:13	CC:88	CT:77	TT:15
NRS1999527	1	0.627	0.0468	1.458	2.112	1.007	0.482	0.39	0.4488	0.8857	1	0.994	GG:21	GT:38	TT:24	GG:27	GT:87	TT:67
NRS4415513	1	2.263	0.1599	1.304	1.884	0.902	0.5	0.434	0.5831	0.4893	1	1	CC:22	CT:39	TT:22	CC:32	CT:94	TT:56
NRS4648485	1	1.616	0.3326	1.214	1.771	0.832	0.409	0.363	0.441	0.1042	0.988	1	AA:27	AG:43	GG:12	AA:79	AG:74	GG:29
NRS4648486	1	-1.25	0.2539	1.246	1.807	0.859	0.446	0.392	0.0459	0.3262	1	0.994	AA:21	AG:50	GG:12	AA:70	AG:80	GG:31
NRS6424073	1	-1.044	0.2151	1.271	1.844	0.876	0.44	0.382	0.0711	0.2772	1	1	CC:12	CT:49	TT:22	CC:30	CT:79	TT:73
NRS1538693	1	2.486	0.3457	1.205	1.744	0.832	0.494	0.448	0.1846	0.8213	0.988	0.994	CC:18	CT:47	TT:17	CC:56	CT:88	TT:37
NRS10492939	1	0.567	0.04628	0.672	0.982	0.46	0.355	0.451	0.8163	0.5384	1	1	CC:10	CT:39	TT:34	CC:39	CT:86	TT:57
NRS4648500	1	4.53	0.5591	0.876	1.287	0.597	0.369	0.4	0.9533	0.7094	0.964	0.989	AA:11	AC:37	CC:32	AA:30	AC:84	CC:66
NRS2483239	1	-0.485	0.1745	0.754	1.11	0.512	0.325	0.39	0.035	0.8279	1	1	AA:42	AG:28	GG:13	AA:67	AG:88	GG:27
NRS2483242	1	-0.35	0.3671	0.759	1.284	0.448	0.133	0.168	0.164	0.3156	1	1	AA:0	AT:22	TT:61	AA:7	AT:47	TT:128
NRS2493277	1	-0.375	0.2983	0.734	1.253	0.43	0.127	0.165	0.187	0.2685	1	1	CC:62	CG:21	GG:0	CC:129	CG:46	GG:7
NRS2493264	1	3.467	0.7228	1.101	1.743	0.696	0.205	0.19	0.7453	0.095	1	1	AA:3	AG:28	GG:52	AA:10	AG:49	GG:123
NRS2096102	1	2.279	0.1221	1.361	1.981	0.936	0.428	0.354	0.5955	0.5471	1	1	GG:26	GT:43	TT:14	GG:74	GT:87	TT:21
NRS4648501	1	2.279	0.1221	1.361	1.981	0.936	0.428	0.354	0.5955	0.5471	1	1	AA:26	AG:43	GG:14	AA:74	AG:87	GG:21
NRS2487670	1	3.633	0.3051	1.238	1.842	0.832	0.325	0.28	0.3725	0.6351	1	1	CC:36	CT:40	TT:7	CC:93	CT:76	TT:13
NRS2487681	1	3.817	0.3561	1.222	1.817	0.822	0.325	0.283	0.3725	0.5656	1	1	AA:36	AG:40	GG:7	AA:92	AG:77	GG:13
NRS2487680	1	2.446	1	0.977	1.562	0.611	0.191	0.195	0.158	0.6116	0.976	1	AA:51	AG:29	GG:1	AA:119	AG:55	GG:8
NRS3806164	1	4.074	0.3747	1.329	2.324	0.759	0.137	0.107	0.6458	0.4804	0.964	1	CC:60	CT:18	TT:2	CC:146	CT:33	TT:3
NRS10909948	1	3.84	0.5108	1.165	1.781	0.762	0.259	0.231	0.4132	0.7725	1	1	CC:7	CT:29	TT:47	CC:9	CT:66	TT:107
NRS2821041	1	4.314	0.4819	1.184	1.862	0.753	0.217	0.19	0.4786	0.8243	1	1	CC:52	CT:26	TT:5	CC:120	CT:55	TT:7
NRS4648505	1	4.514	0.6572	1.101	1.698	0.714	0.241	0.224	0.1906	0.4069	1	0.994	AA:50	AG:26	GG:7	AA:111	AG:59	GG:11
NRS6669870	1	4.725	0.6277	1.101	1.61	0.753	0.38	0.357	0.6563	0.695	1	1	CC:31	CT:41	TT:11	CC:74	CT:86	TT:22
NRS12139206	1	4.707	0.6261	1.109	1.623	0.758	0.384	0.36	0.9625	0.8538	0.988	1	CC:31	CT:39	TT:12	CC:74	CT:85	TT:23
NRS2794327	1	0.403	0.1282	0.745	1.087	0.511	0.407	0.48	0.2395	0.351	0.976	0.956	CC:16	CT:34	TT:31	CC:37	CT:93	TT:44
NRS4364818	1	3.756	0.6869	0.903	1.344	0.606	0.301	0.323	0.4434	0.5169	1	0.994	CC:9	CT:32	TT:42	CC:17	CT:83	TT:81
NRS4276857	1	3.322	0.5399	0.877	1.318	0.584	0.28	0.308	0.3967	0.4376	0.988	1	CC:8	CT:30	TT:44	CC:15	CT:82	TT:85
NRS1128474	1	3.128	0.5392	0.862	1.295	0.574	0.277	0.308	0.3728	0.4376	1	1	CC:8	CT:30	TT:45	CC:15	CT:82	TT:85
NRS2208993	1	4.598	1	0.997	1.453	0.684	0.392	0.392	0.5572	0.7908	1	0.994	CC:14	CG:37	GG:32	CC:27	CG:88	GG:66
NRS10910003	1	4.709	0.6817	1.094	1.632	0.733	0.307	0.288	0.9319	0.6794	1	1	AA:8	AG:35	GG:40	AA:14	AG:77	GG:91
NRS10910004	1	4.854	0.7565	1.08	1.616	0.722	0.305	0.289	0.7459	0.7107	0.988	0.989	AA:39	AG:36	GG:7	AA:90	AG:76	GG:14
NRS4648545	1	4.017	0.6635	1.113	1.698	0.729	0.259	0.239	0.7448	0.2888	1	1	AA:5	AG:33	GG:45	AA:13	AG:61	GG:108
NRS3765730	1	-7.63	0.1324	0.726	1.088	0.485	0.287	0.357	0.0022	0.7997	0.964	1	AA:1	AG:44	GG:35	AA:24	AG:82	GG:76
NRS17379833	1	2.472	0.2761	0.795	1.18	0.535	0.301	0.352	0.4249	0.4174	1	1	AA:6	AT:38	TT:39	AA:25	AT:78	TT:79
NRS6424090	1	3.498	0.7794	1.056	1.525	0.732	0.5	0.486	0.1536	0.9919	1	1	CC:24	CT:35	TT:24	CC:48	CT:91	TT:43
NRS3903158	1	3.221	0.2374	1.421	2.479	0.815	0.139	0.102	0.5853	0.9227	1	1	CC:61	CG:21	GG:1	CC:147	CG:33	GG:2
NRS12120656	1	-0.122	0.06431	1.487	2.253	0.981	0.295	0.22	0.5157	0.1654	1	1	GG:40	GT:37	TT:6	GG:114	GT:56	TT:12
NRS1181889	1	3.319	0.2011	1.427	2.443	0.834	0.151	0.11	0.9197	0.8739	1	0.994	AA:60	AG:21	GG:2	AA:143	AG:36	GG:2
NRS1181877	1	4.21	0.5288	1.181	1.919	0.727	0.183	0.159	0.5826	0.8338	0.988	1	CC:54	CT:26	TT:2	CC:129	CT:48	TT:5
NRS1181875	1	3.451	0.4485	0.858	1.246	0.591	0.451	0.489	0.5159	0.4574	0.976	0.978	AA:23	AG:43	GG:15	AA:49	AG:84	GG:45
NRS1181874	1	4.949	0.8466	1.047	1.53	0.717	0.418	0.407	0.3055	0.1313	0.952	1	AA:29	AC:34	CC:16	AA:69	AC:78	CC:35
NRS2275837	1	2.496	0.4591	1.242	2.192	0.704	0.127	0.104	0.7443	0.1158	1	1	AA:1	AG:19	GG:63	AA:0	AG:38	GG:144
NRS2799182	1	2.256	0.3855	1.303	2.257	0.752	0.139	0.11	0.5853	0.0958	1	1	AA:61	AG:21	GG:1	AA:142	AG:40	GG:0
NRS3737593	1	2.256	0.3855	1.303	2.257	0.752	0.139	0.11	0.5853	0.0958	1	1	AA:61	AG:21	GG:1	AA:142	AG:40	GG:0
NRS12563491	1	4.753	0.6396	0.91	1.315	0.63	0.452	0.475	0.6394	0.5745	1	1	CC:26	CT:39	TT:18	CC:52	CT:87	TT:43
NRS9424283	1	4.004	0.7769	0.946	1.374	0.652	0.41	0.423	0.0646	0.2986	1	1	CC:18	CG:32	GG:33	CC:36	CG:82	GG:64
NRS12403561	1	4.494	0.7781	0.944	1.367	0.652	0.434	0.448	0.7836	0.4529	1	1	AA:15	AG:42	GG:26	AA:39	AG:85	GG:58
NRS7535775	1	4.908	0.7785	0.947	1.37	0.654	0.44	0.453	0.3853	0.2812	1	1	CC:18	CT:37	TT:28	CC:41	CT:83	TT:58
NRS2154068	1	3.494	0.7766	0.938	1.36	0.647	0.416	0.431	0.0982	0.7301	1	1	AA:18	AG:33	GG:32	AA:35	AG:87	GG:60
NRS10752721	1	3.494	0.7766	0.938	1.36	0.647	0.416	0.431	0.0982	0.7301	1	1	CC:18	CT:33	TT:32	CC:35	CT:87	TT:60
NRS6695834	1	4.869	0.8513	0.955	1.38	0.661	0.464	0.475	0.6144	0.7917	1	1	CC:19	CT:39	TT:25	CC:42	CT:89	TT:51
NRS6702916	1	4.869	0.8513	0.955	1.38	0.661	0.464	0.475	0.6144	0.7917	1	1	AA:25	AT:39	TT:19	AA:51	AT:89	TT:42
NRS6702935	1	4.869	0.8513	0.955	1.38	0.661	0.464	0.475	0.6144	0.7917	1	1	CC:19	CT:39	TT:25	CC:42	CT:89	TT:51
NRS6703035	1	3.494	0.7766	0.938	1.36	0.647	0.416	0.431	0.0982	0.7301	1	1	AA:18	AG:33	GG:32	AA:35	AG:87	GG:60
NRS6663840	1	4.869	0.8513	0.955	1.38	0.661	0.464	0.475	0.6144	0.7917	1	1	AA:19	AG:39	GG:25	AA:42	AG:89	GG:51
NRS6688969	1	4.76	0.8508	0.964	1.396	0.665	0.428	0.437	0.9343	0.4934	1	1	CC:27	CT:41	TT:15	CC:60	CT:85	TT:37
NRS9424310	1	3.494	0.7766	0.938	1.36	0.647	0.416	0.431	0.0982	0.7301	1	1	AA:32	AG:33	GG:18	AA:60	AG:87	GG:35
NRS2275831	1	4.76	0.8508	0.964	1.396	0.665	0.428	0.437	0.9343	0.4934	1	1	AA:15	AG:41	GG:27	AA:37	AG:85	GG:60
NRS6413779	1	4.724	1	0.984	1.428	0.679	0.433	0.437	0.8682	0.4934	0.988	1	AA:15	AG:41	GG:26	AA:37	AG:85	GG:60
NRS17404435	1	2.378	0.5692	0.885	1.286	0.609	0.404	0.433	0.0411	0.7157	1	0.989	AA:18	AC:31	CC:34	AA:35	AC:86	CC:59
NRS6683156	1	2.587	0.3896	0.839	1.224	0.575	0.389	0.431	0.0796	0.7301	0.976	1	CC:34	CT:31	TT:16	CC:60	CT:87	TT:35
NRS6657021	1	3.453	0.7053	0.917	1.33	0.632	0.416	0.437	0.0982	0.7012	1	1	CC:18	CT:33	TT:32	CC:36	CT:87	TT:59
NRS4507956	1	4.229	0.5162	1.191	1.963	0.722	0.169	0.146	0.7772	0.2681	1	1	CC:57	CT:24	TT:2	CC:131	CT:49	TT:2
NRS4564078	1	4.229	0.5162	1.191	1.963	0.722	0.169	0.146	0.7772	0.2681	1	1	AA:2	AG:24	GG:57	AA:2	AG:49	GG:131
NRS12734459	1	1.063	0.7809	0.881	1.535	0.505	0.12	0.135	0.212	0.2788	1	1	CC:63	CG:20	GG:0	CC:138	CG:39	GG:5
NRS12132240	1	2.519	0.448	0.859	1.249	0.59	0.402	0.44	0.4298	0.2101	0.988	1	AA:15	AG:36	GG:31	AA:31	AG:98	GG:53
NRS10909818	1	4.503	0.6797	1.089	1.631	0.727	0.316	0.298	0.6355	0.7521	0.952	0.994	CC:36	CT:36	TT:7	CC:90	CT:74	TT:17
NRS10797353	1	1.58	0.08264	1.4	2.037	0.962	0.434	0.354	0.5358	0.8377	1	0.994	CC:17	CG:38	GG:28	CC:22	CG:84	GG:75
NRS10909830	1	2.441	0.1516	0.724	1.095	0.479	0.253	0.319	0.69	0.8689	1	1	CC:47	CT:30	TT:6	CC:84	CT:80	TT:18
NRS12032899	1	-1.923	0.9156	1.021	1.549	0.673	0.265	0.261	0.0188	0.1917	1	1	CC:10	CG:24	GG:49	CC:9	CG:77	GG:96
NRS4654522	1	3.741	0.9155	0.962	1.461	0.634	0.259	0.266	0.1645	0.9771	1	1	CC:8	CG:27	GG:48	CC:13	CG:71	GG:98
NRS11583257	1	-1.574	0.02684	0.61	0.947	0.394	0.205	0.297	0.3063	0.4726	1	1	AA:5	AG:24	GG:54	AA:14	AG:80	GG:88
NRS7548668	1	2.406	0.1641	0.75	1.118	0.503	0.293	0.356	0.6028	0.568	0.988	0.989	CC:8	CT:32	TT:42	CC:21	CT:86	TT:73
NRS7519458	1	2.941	0.1651	0.75	1.117	0.503	0.289	0.352	0.9743	0.8695	1	1	AA:42	AG:34	GG:7	AA:76	AG:84	GG:22
NRS10915427	1	2.905	0.6839	1.113	1.888	0.656	0.145	0.132	0.1236	0.4507	1	1	AA:59	AG:24	GG:0	AA:136	AG:44	GG:2
NRS6681347	1	2.622	0.1278	1.361	2.014	0.919	0.349	0.283	0.949	0.8342	1	1	CC:10	CT:38	TT:35	CC:14	CT:75	TT:93
NRS10915469	1	4.101	0.7771	0.94	1.363	0.649	0.422	0.437	0.9136	0.1544	1	1	AA:28	AG:40	GG:15	AA:53	AG:99	GG:30
NRS6693909	1	3.746	0.8508	0.964	1.396	0.665	0.428	0.437	0.7143	0.1544	1	1	CC:28	CT:39	TT:16	CC:53	CT:99	TT:30
NRS4654521	1	3.746	0.8508	0.964	1.396	0.665	0.428	0.437	0.7143	0.1544	1	1	AA:28	AG:39	GG:16	AA:53	AG:99	GG:30
NRS10915490	1	2.831	0.2284	1.371	2.282	0.824	0.171	0.131	0.6344	0.4831	0.988	0.989	CC:3	CG:22	GG:57	CC:2	CG:43	GG:135
NRS10915495	1	1.413	0.2313	1.394	2.304	0.843	0.175	0.132	0.7223	0.161	1	1	CC:3	CT:23	TT:57	CC:1	CT:46	TT:135
NRS12031557	1	2.32	0.1035	0.706	1.067	0.467	0.253	0.324	0.69	0.19	1	1	AA:47	AG:30	GG:6	AA:87	AG:72	GG:23
NRS4654428	1	2.138	0.1431	1.457	2.412	0.88	0.181	0.132	0.636	0.161	0.964	1	GG:53	GT:25	TT:2	GG:135	GT:46	TT:1
NRS12758410	1	4.577	0.6382	0.904	1.308	0.624	0.434	0.459	0.8632	0.696	1	1	AA:27	AG:40	GG:16	AA:52	AG:93	GG:37
NRS11587314	1	4.45	0.5084	0.868	1.259	0.599	0.434	0.469	0.8632	0.6877	1	0.967	AA:27	AG:40	GG:16	AA:51	AG:85	GG:40
NRS6691155	1	4.347	0.7073	1.08	1.562	0.747	0.5	0.481	0.8252	0.3624	0.988	1	CC:21	CT:40	TT:21	CC:46	CT:97	TT:39
NRS7413013	1	4.64	0.7466	0.92	1.41	0.6	0.253	0.269	0.2195	0.2291	0.952	1	CC:42	CG:34	GG:3	CC:94	CG:78	GG:10
NRS12733769	1	2.807	0.2	0.739	1.138	0.479	0.228	0.286	0.887	0.3183	0.976	0.989	AA:4	AT:29	TT:48	AA:12	AT:79	TT:89
NRS12023372	1	-3.866	0.003812	0.459	0.786	0.268	0.114	0.22	0.9246	0.9281	1	1	CC:1	CG:17	GG:65	CC:9	CG:62	GG:111
NRS4129100	1	-5.189	0.07126	0.699	1.019	0.479	0.372	0.459	0.0075	0.4906	0.988	1	CC:38	CT:27	TT:17	CC:51	CT:95	TT:36
NRS16840634	1	4.196	0.4174	1.225	1.912	0.785	0.229	0.195	0.6858	0.3271	1	1	CC:5	CG:28	GG:50	CC:9	CG:53	GG:120
NRS4323679	1	1.166	0.158	0.757	1.097	0.522	0.439	0.492	0.152	0.8206	0.988	0.994	CC:29	CT:34	TT:19	CC:43	CT:92	TT:46
NRS4440829	1	3.332	0.2032	1.312	1.974	0.872	0.301	0.247	0.8064	0.4555	1	1	AA:8	AG:34	GG:41	AA:13	AG:64	GG:105
NRS12025543	1	4.264	0.5625	1.163	1.819	0.744	0.223	0.198	0.9376	0.38	1	1	AA:50	AC:29	CC:4	AA:119	AC:54	CC:9
NRS12023925	1	0.515	0.1337	0.741	1.072	0.512	0.434	0.492	0.1303	0.764	1	1	AA:30	AG:34	GG:19	AA:43	AG:93	GG:46
NRS4654611	1	-6.335	0.0009966	0.439	0.728	0.264	0.133	0.258	0.662	0.268	1	1	CC:62	CG:20	GG:1	CC:103	CG:64	GG:15
NRS3829818	1	3.124	0.3632	1.234	1.912	0.797	0.244	0.207	0.599	0.3128	0.988	0.994	CC:4	CG:32	GG:46	CC:10	CG:55	GG:116
NRS4292923	1	3.209	0.4943	1.183	1.837	0.762	0.235	0.206	0.7226	0.138	1	1	CC:4	CT:31	TT:48	CC:11	CT:53	TT:118
NRS4553153	1	4.664	0.8498	1.037	1.505	0.714	0.481	0.472	0.4937	0.9669	0.964	0.989	AA:20	AG:43	GG:17	AA:50	AG:90	GG:40
NRS4575054	1	3.534	1	0.983	1.421	0.68	0.452	0.456	0.6761	0.124	1	1	AA:24	AT:43	TT:16	AA:59	AT:80	TT:43
NRS4233258	1	3.779	0.8489	0.961	1.399	0.66	0.392	0.401	0.738	0.1453	1	1	AA:30	AG:41	GG:12	AA:70	AG:78	GG:34
NRS7537141	1	4.471	1	1.013	1.506	0.682	0.313	0.31	0.9412	0.2309	1	1	CC:8	CT:36	TT:39	CC:21	CT:71	TT:90
NRS9628649	1	3.357	0.2736	0.79	1.174	0.531	0.323	0.376	0.9054	0.3745	0.952	0.978	CC:36	CT:35	TT:8	CC:72	CT:78	TT:28
NRS9628650	1	4.29	0.8389	1.05	1.563	0.706	0.321	0.31	0.8601	0.2309	0.976	1	AA:8	AC:36	CC:37	AA:21	AC:71	CC:90
NRS7529853	1	4.397	0.4969	0.866	1.272	0.59	0.343	0.376	0.9171	0.4836	1	1	CC:36	CG:37	GG:10	CC:73	CG:81	GG:28
NRS12021796	1	1.826	1	0.988	1.434	0.681	0.475	0.478	0.6378	0.0124	0.964	1	GG:21	GT:42	TT:17	GG:58	GT:74	TT:50
NRS6686087	1	4.102	0.4335	0.853	1.258	0.578	0.329	0.365	0.6562	0.8225	0.988	1	AA:8	AG:38	GG:36	AA:25	AG:83	GG:74
NRS4639725	1	2.814	0.5616	1.143	1.794	0.728	0.217	0.195	0.2186	0.6116	1	1	AA:49	AG:32	GG:2	AA:119	AG:55	GG:8
NRS10915421	1	4.664	0.5751	0.896	1.294	0.62	0.47	0.497	0.7662	0.5534	1	1	CC:24	CT:40	TT:19	CC:48	CT:87	TT:47
NRS4351611	1	3.446	0.2487	0.75	1.202	0.469	0.177	0.223	0.6687	0.3886	0.988	1	CC:2	CT:25	TT:55	CC:7	CT:67	TT:108
NRS10915428	1	2.183	0.5089	0.875	1.269	0.603	0.41	0.442	0.6265	0.0471	1	1	AA:30	AC:38	CC:15	AA:50	AC:103	CC:29
NRS10399650	1	4.888	0.8507	1.053	1.522	0.728	0.458	0.445	0.5366	0.2242	1	1	AA:16	AC:44	CC:23	AA:32	AC:98	CC:52
NRS16840755	1	4.925	0.896	0.93	1.56	0.554	0.145	0.154	0.814	0.6934	1	1	AA:2	AC:20	CC:61	AA:5	AC:46	CC:131
NRS10915430	1	4.352	0.6654	0.895	1.375	0.583	0.235	0.255	0.7982	0.4637	1	1	AA:49	AG:29	GG:5	AA:99	AG:73	GG:10
NRS6702575	1	4.908	1	1.007	1.456	0.697	0.458	0.456	0.5366	0.1471	1	1	CC:23	CT:44	TT:16	CC:49	CT:100	TT:33
NRS16840802	1	4.873	0.7952	0.91	1.526	0.543	0.145	0.157	0.814	0.7631	1	1	CC:61	CT:20	TT:2	CC:130	CT:47	TT:5
NRS10915437	1	4.361	0.4724	0.848	1.275	0.563	0.271	0.305	0.956	0.9789	1	1	AA:44	AG:33	GG:6	AA:88	AG:77	GG:17
NRS10915438	1	4.169	0.4247	1.203	1.869	0.775	0.235	0.203	0.7982	0.2568	1	1	CC:49	CT:29	TT:5	CC:118	CT:54	TT:10
NRS4654492	1	3.159	0.6244	0.896	1.318	0.609	0.356	0.382	0.1242	0.8654	0.964	1	AA:7	AG:43	GG:30	AA:26	AG:87	GG:69
NRS9426471	1	4.552	0.5874	0.865	1.332	0.562	0.229	0.255	0.828	0.7315	1	1	AA:49	AG:30	GG:4	AA:100	AG:71	GG:11
NRS9426494	1	3.988	0.7702	1.073	1.57	0.733	0.373	0.357	0.4591	0.5643	1	1	CC:31	CT:42	TT:10	CC:77	CT:80	TT:25
NRS9426495	1	3.914	0.526	0.854	1.301	0.561	0.247	0.277	0.5303	0.715	1	1	CC:46	CT:33	TT:4	CC:96	CT:71	TT:15
NRS7549636	1	4.23	0.4505	0.834	1.284	0.542	0.229	0.262	0.828	0.8374	1	0.994	AA:4	AG:30	GG:49	AA:13	AG:69	GG:99
NRS12065710	1	1.353	0.3536	1.221	1.82	0.82	0.319	0.277	0.4606	0.0652	1	1	AA:7	AC:39	CC:37	AA:19	AC:63	CC:100
NRS16840873	1	4.562	1	0.978	1.506	0.635	0.235	0.239	0.7226	0.5136	1	1	AA:48	AG:31	GG:4	AA:107	AG:63	GG:12
NRS12123330	1	4.602	0.6512	0.886	1.389	0.565	0.205	0.225	0.727	0.9201	1	1	AA:4	AG:26	GG:53	AA:9	AG:64	GG:109
NRS6695203	1	3.791	0.585	0.833	1.446	0.48	0.125	0.146	0.7983	0.0867	0.964	0.994	AA:61	AG:18	GG:1	AA:129	AG:51	GG:1
NRS4654501	1	4.964	0.9108	1.037	1.608	0.669	0.232	0.225	0.8029	0.5995	0.988	1	AA:48	AG:30	GG:4	AA:108	AG:66	GG:8
NRS4233262	1	4.97	1	1.005	1.556	0.649	0.229	0.228	0.828	0.5379	1	1	AA:49	AG:30	GG:4	AA:107	AG:67	GG:8
NRS12074230	1	4.97	1	1.005	1.556	0.649	0.229	0.228	0.828	0.5379	1	1	CC:4	CG:30	GG:49	CC:8	CG:67	GG:107
NRS4654511	1	4.04	0.4353	0.85	1.252	0.578	0.331	0.368	0.5819	0.9149	1	1	AA:36	AG:39	GG:8	AA:73	AG:84	GG:25
NRS12095632	1	4.096	0.388	0.836	1.221	0.572	0.361	0.404	0.6884	0.6044	1	1	CC:33	CG:40	GG:10	CC:63	CG:91	GG:28
NRS10753372	1	2.266	0.1574	0.738	1.109	0.492	0.278	0.343	0.2127	0.2853	0.976	0.994	CC:4	CT:37	TT:40	CC:18	CT:88	TT:75
NRS10915476	1	3.296	0.212	0.781	1.145	0.532	0.343	0.401	0.7019	0.4817	1	1	CC:9	CT:39	TT:35	CC:27	CT:92	TT:63
NRS6657617	1	4.916	0.9202	0.975	1.448	0.657	0.313	0.319	0.6625	0.86	1	1	AA:9	AG:34	GG:40	AA:19	AG:78	GG:85
NRS10799216	1	3.653	0.7754	1.069	1.552	0.737	0.451	0.434	0.8042	0.1104	0.976	1	AA:25	AG:39	GG:17	AA:53	AG:100	GG:29
NRS1809801	1	4.099	0.7423	1.077	1.652	0.702	0.247	0.234	0.253	0.975	1	1	CC:49	CG:27	GG:7	CC:107	CG:65	GG:10
NRS903540	1	4.845	0.9179	1.033	1.546	0.69	0.295	0.288	0.6853	0.9585	1	1	CC:42	CT:33	TT:8	CC:92	CT:75	TT:15
NRS7528938	1	4.249	0.5735	0.888	1.284	0.614	0.446	0.475	0.2655	0.5745	1	1	AA:19	AG:36	GG:28	AA:43	AG:87	GG:52
NRS12078298	1	4.812	0.836	0.946	1.423	0.628	0.277	0.288	0.8378	0.7573	1	1	AA:43	AT:34	TT:6	AA:93	AT:73	TT:16
NRS2411738	1	3.948	0.4533	1.211	1.959	0.749	0.187	0.159	0.5179	0.8338	1	1	AA:2	AG:27	GG:54	AA:5	AG:48	GG:129
NRS2101576	1	3.948	0.4533	1.211	1.959	0.749	0.187	0.159	0.5179	0.8338	1	1	CC:54	CT:27	TT:2	CC:129	CT:48	TT:5
NRS10799221	1	3.824	0.4511	1.23	1.99	0.76	0.189	0.159	0.5029	0.8338	0.988	1	AA:53	AG:27	GG:2	AA:129	AG:48	GG:5
NRS4654426	1	2.596	0.8181	1.067	1.67	0.682	0.217	0.206	0.5592	0.0528	1	1	CC:3	CT:30	TT:50	CC:12	CT:51	TT:119
NRS1495244	1	3.991	0.4434	0.848	1.238	0.581	0.367	0.407	0.3974	0.7793	1	1	CC:35	CT:35	TT:13	CC:65	CT:86	TT:31
NRS6702000	1	4.392	0.5629	0.882	1.29	0.602	0.377	0.407	0.4732	0.7793	0.976	1	CC:33	CG:35	GG:13	CC:65	CG:86	GG:31
NRS16838560	1	4.947	0.8347	1.046	1.574	0.695	0.287	0.277	0.8861	0.715	0.988	1	CC:7	CT:33	TT:42	CC:15	CT:71	TT:96
NRS16838561	1	3.991	0.4434	0.848	1.238	0.581	0.367	0.407	0.3974	0.7793	1	1	AA:35	AG:35	GG:13	AA:65	AG:86	GG:31
NRS693734	1	4.303	0.4737	0.823	1.331	0.509	0.169	0.198	0.7772	0.955	1	1	AA:57	AG:24	GG:2	AA:117	AG:58	GG:7
NRS1106307	1	4.303	0.4737	0.823	1.331	0.509	0.169	0.198	0.7772	0.955	1	1	AA:2	AG:24	GG:57	AA:7	AG:58	GG:117
NRS2132176	1	3.75	0.4059	0.79	1.276	0.489	0.169	0.204	0.7772	0.5115	1	0.994	AA:2	AG:24	GG:57	AA:9	AG:56	GG:116
NRS1490413	1	-1.132	0.04866	0.682	0.99	0.47	0.398	0.492	0.6869	0.0746	1	1	AA:14	AG:38	GG:31	AA:38	AG:103	GG:41
NRS16838591	1	2.342	0.2251	1.257	1.815	0.87	0.476	0.467	0.5969	0.2708	1	1	AA:24	AG:39	GG:20	AA:36	AG:98	GG:48
NRS1817914	1	0.887	1	1.01	1.719	0.593	0.139	0.137	0.1958	0.1278	1	1	CC:63	CT:17	TT:3	CC:133	CT:48	TT:1
NRS1817913	1	4.237	0.3987	0.851	1.232	0.587	0.422	0.462	0.7326	0.5977	1	1	AA:14	AG:42	GG:27	AA:37	AG:94	GG:51
NRS4654523	1	3.31	0.6169	1.146	1.858	0.707	0.188	0.168	0.551	0.0289	0.964	1	CC:52	CT:26	TT:2	CC:122	CT:59	TT:1
NRS1495239	1	4.38	0.5662	0.89	1.299	0.61	0.373	0.401	0.4591	0.0526	1	1	AA:10	AG:42	GG:31	AA:23	AG:100	GG:59
NRS351615	1	1.664	0.6324	1.12	1.784	0.704	0.199	0.181	0.8469	0.0128	1	1	AA:53	AG:27	GG:3	AA:117	AG:64	GG:1
NRS351614	1	4.327	0.8225	1.054	1.635	0.68	0.229	0.22	0.6858	0.4388	1	1	AA:5	AG:28	GG:50	AA:7	AG:66	GG:109
NRS12408318	1	4.663	0.7785	1.058	1.53	0.732	0.47	0.456	0.886	0.2802	1	0.994	AA:18	AG:42	GG:23	AA:34	AG:97	GG:50
NRS351598	1	0.286	0.1327	0.741	1.075	0.511	0.41	0.484	0.0746	0.8704	1	1	AA:25	AT:48	TT:10	AA:48	AT:92	TT:42
NRS1874269	1	4.575	0.7701	0.933	1.369	0.635	0.349	0.365	0.1304	0.1695	1	1	AA:7	AG:44	GG:32	AA:20	AG:93	GG:69
NRS2130618	1	4.657	1	1.001	1.739	0.576	0.127	0.126	0.7443	0.2005	1	1	CC:1	CG:19	GG:63	CC:1	CG:44	GG:137
NRS351610	1	0.506	0.1017	0.715	1.051	0.487	0.331	0.409	0.1524	0.8792	1	1	AA:12	AG:31	GG:40	AA:30	AG:89	GG:63
NRS12042246	1	3.281	0.2032	1.312	1.974	0.872	0.301	0.247	0.8064	0.9599	1	1	CC:8	CG:34	GG:41	CC:11	CG:68	GG:103
NRS12042782	1	3.168	0.1999	1.317	1.986	0.873	0.299	0.245	0.866	0.6533	0.988	1	CC:7	CG:35	GG:40	CC:12	CG:65	GG:105
NRS641473	1	-4.145	0.09276	0.727	1.051	0.502	0.44	0.481	0.0275	0.2271	1	1	CC:31	CT:31	TT:21	CC:38	CT:99	TT:45
NRS581070	1	-2.621	0.2246	1.258	1.817	0.87	0.476	0.467	0.0221	0.303	1	0.994	CC:24	CG:31	GG:28	CC:48	CG:97	GG:36
NRS501284	1	-4.692	0.3501	1.193	1.723	0.826	0.5	0.456	0.0015	0.5801	1	1	AA:28	AG:27	GG:28	AA:36	AG:94	GG:52
NRS501334	1	-4.001	0.3486	1.211	1.749	0.838	0.488	0.464	0.0061	0.3354	1	1	CC:26	CT:29	TT:28	CC:49	CT:97	TT:36
NRS12117178	1	3.206	0.8823	1.047	1.87	0.586	0.114	0.11	0.239	0.8808	1	1	AA:64	AG:19	GG:0	AA:144	AG:36	GG:2
NRS496925	1	0.964	0.2778	1.243	1.824	0.847	0.373	0.324	0.0381	0.9659	1	1	CC:37	CT:30	TT:16	CC:83	CT:80	TT:19
NRS590925	1	0.964	0.2778	1.243	1.824	0.847	0.373	0.324	0.0381	0.9659	1	1	AA:16	AG:30	GG:37	AA:19	AG:80	GG:83
NRS590537	1	2.388	0.8147	1.063	1.68	0.673	0.205	0.195	0.0944	0.9715	1	1	AA:50	AG:32	GG:1	AA:118	AG:57	GG:7
NRS565452	1	2.388	0.8147	1.063	1.68	0.673	0.205	0.195	0.0944	0.9715	1	1	CC:1	CT:32	TT:50	CC:7	CT:57	TT:118
NRS523634	1	2.194	0.7252	1.082	1.711	0.684	0.205	0.192	0.0944	0.8978	1	1	CC:1	CT:32	TT:50	CC:7	CT:56	TT:119
NRS12139755	1	2.934	0.763	1.109	1.989	0.618	0.114	0.104	0.239	0.9896	1	1	GG:64	GT:19	TT:0	GG:146	GT:34	TT:2
NRS585160	1	2.194	0.7252	1.082	1.711	0.684	0.205	0.192	0.0944	0.8978	1	1	CC:50	CT:32	TT:1	CC:119	CT:56	TT:7
NRS600933	1	-0.65	0.08547	1.411	2.052	0.97	0.475	0.44	0.0581	0.9604	0.952	1	AA:22	AG:31	GG:26	AA:57	AG:90	GG:35
NRS598894	1	2.194	0.7252	1.082	1.711	0.684	0.205	0.192	0.0944	0.8978	1	1	CC:50	CT:32	TT:1	CC:119	CT:56	TT:7
NRS527351	1	2.058	0.5533	1.173	1.853	0.743	0.213	0.188	0.072	0.8505	0.988	0.994	CC:48	CT:33	TT:1	CC:119	CT:56	TT:6
NRS596133	1	0.228	0.3028	1.217	1.758	0.843	0.494	0.445	0.0116	0.7754	1	1	AA:26	AC:30	CC:27	AA:37	AC:88	CC:57
NRS585281	1	2.194	0.7252	1.082	1.711	0.684	0.205	0.192	0.0944	0.8978	1	1	CC:50	CT:32	TT:1	CC:119	CT:56	TT:7
NRS12022854	1	3.944	0.4334	1.168	1.712	0.797	0.373	0.338	0.1085	0.2863	1	1	CC:36	CT:32	TT:15	CC:83	CT:75	TT:24
NRS16838800	1	4.702	0.7329	0.902	1.416	0.574	0.205	0.222	0.7453	0.9618	1	0.989	AA:52	AG:28	GG:3	AA:109	AG:62	GG:9
NRS349390	1	4.718	0.7561	0.914	1.377	0.608	0.28	0.299	0.4271	0.4778	0.988	0.984	CC:41	CT:36	TT:5	CC:86	CT:79	TT:14
NRS16838812	1	4.779	0.7334	0.9	1.412	0.573	0.205	0.223	0.7453	0.6645	1	1	CC:3	CT:28	TT:52	CC:8	CT:65	TT:109
NRS16838813	1	4.779	0.7334	0.9	1.412	0.573	0.205	0.223	0.7453	0.6645	1	1	CC:52	CT:28	TT:3	CC:109	CT:65	TT:8
NRS12404603	1	3.769	0.5692	0.82	1.461	0.46	0.108	0.129	0.9782	0.1799	1	1	CC:66	CT:16	TT:1	CC:136	CT:45	TT:1
NRS16838819	1	4.779	0.7334	0.9	1.412	0.573	0.205	0.223	0.7453	0.6645	1	1	AA:52	AC:28	CC:3	AA:109	AC:65	CC:8
NRS12023786	1	3.371	0.6484	1.153	2.074	0.641	0.117	0.103	0.3418	0.462	0.976	0.984	CC:64	CT:15	TT:2	CC:143	CT:35	TT:1
NRS7519313	1	4.431	0.5939	1.133	1.715	0.749	0.277	0.253	0.8378	0.5898	1	1	CC:43	CT:34	TT:6	CC:103	CT:66	TT:13
NRS12029905	1	4.431	0.5939	1.133	1.715	0.749	0.277	0.253	0.8378	0.5898	1	1	CC:6	CT:34	TT:43	CC:13	CT:66	TT:103
NRS727658	1	4.173	0.4961	1.141	1.67	0.78	0.38	0.349	0.3404	0.7828	1	1	AA:14	AG:35	GG:34	AA:23	AG:81	GG:78
NRS1845636	1	4.704	0.6681	1.116	1.692	0.736	0.271	0.25	0.956	0.8048	1	1	AA:6	AG:33	GG:44	AA:12	AG:67	GG:103
NRS1495249	1	3.85	0.5579	1.126	1.649	0.769	0.373	0.346	0.256	0.9498	1	1	AA:35	AC:34	CC:14	AA:78	AC:82	CC:22
NRS6697594	1	4.605	0.5911	1.134	1.722	0.748	0.274	0.25	0.9232	0.8048	0.988	1	CC:43	CT:33	TT:6	CC:103	CT:67	TT:12
NRS12037374	1	3.85	0.5579	1.126	1.649	0.769	0.373	0.346	0.256	0.9498	1	1	AA:14	AG:34	GG:35	AA:22	AG:82	GG:78
NRS12035324	1	4.704	0.6681	1.116	1.692	0.736	0.271	0.25	0.956	0.8048	1	1	CC:44	CT:33	TT:6	CC:103	CT:67	TT:12
NRS349413	1	4.869	1	1.018	1.584	0.655	0.223	0.22	0.9376	0.6013	1	1	GG:4	GT:29	TT:50	GG:10	GT:60	TT:112
NRS10915521	1	4.389	1	0.988	1.43	0.682	0.434	0.437	0.7836	0.324	1	1	AA:26	AG:42	GG:15	AA:61	AG:83	GG:38
NRS12039284	1	4.389	1	0.988	1.43	0.682	0.434	0.437	0.7836	0.324	1	1	AA:15	AG:42	GG:26	AA:38	AG:83	GG:61
NRS16838915	1	4.545	0.6327	0.898	1.308	0.617	0.443	0.47	0.4958	0.7466	0.952	0.994	AA:17	AT:36	TT:26	AA:41	AT:88	TT:52
NRS7521665	1	4.389	1	0.988	1.43	0.682	0.434	0.437	0.7836	0.324	1	1	CC:26	CT:42	TT:15	CC:61	CT:83	TT:38
NRS7552146	1	4.389	1	0.988	1.43	0.682	0.434	0.437	0.7836	0.324	1	1	AA:15	AG:42	GG:26	AA:38	AG:83	GG:61
NRS16838929	1	4.389	1	0.988	1.43	0.682	0.434	0.437	0.7836	0.324	1	1	CC:26	CG:42	GG:15	CC:61	CG:83	GG:38
NRS349417	1	3.372	1	0.997	1.459	0.681	0.367	0.368	0.0236	0.2879	1	1	AA:16	AG:29	GG:38	AA:28	AG:78	GG:76
NRS12042555	1	4.389	1	0.988	1.43	0.682	0.434	0.437	0.7836	0.324	1	1	CC:26	CT:42	TT:15	CC:61	CT:83	TT:38
NRS12043406	1	4.389	1	0.988	1.43	0.682	0.434	0.437	0.7836	0.324	1	1	CC:26	CT:42	TT:15	CC:61	CT:83	TT:38
NRS6679220	1	4.607	1	0.987	1.678	0.581	0.139	0.14	0.5853	0.7927	1	1	AA:61	AG:21	GG:1	AA:135	AG:43	GG:4
NRS16838943	1	4.337	0.776	0.936	1.36	0.645	0.421	0.437	0.8154	0.324	0.988	1	CC:27	CT:41	TT:14	CC:61	CT:83	TT:38
NRS12043606	1	4.276	1	1.009	1.463	0.696	0.439	0.437	0.7182	0.324	0.988	1	CC:25	CT:42	TT:15	CC:61	CT:83	TT:38
NRS1870506	1	4.389	1	0.988	1.43	0.682	0.434	0.437	0.7836	0.324	1	1	AA:26	AG:42	GG:15	AA:61	AG:83	GG:38
NRS349400	1	4.552	0.6223	0.896	1.322	0.607	0.34	0.365	0.1869	0.2069	0.976	0.994	AA:12	AC:31	CC:38	AA:28	AC:76	CC:77
NRS12046579	1	4.389	1	0.988	1.43	0.682	0.434	0.437	0.7836	0.324	1	1	AA:15	AG:42	GG:26	AA:38	AG:83	GG:61
NRS505933	1	4.77	1	0.999	1.528	0.652	0.247	0.247	0.5804	0.9599	1	1	CC:48	CT:29	TT:6	CC:103	CT:68	TT:11
NRS659514	1	4.77	1	0.999	1.528	0.652	0.247	0.247	0.5804	0.9599	1	1	AA:6	AG:29	GG:48	AA:11	AG:68	GG:103
NRS4654534	1	4.177	0.9248	0.974	1.412	0.672	0.428	0.434	0.5955	0.4137	1	1	AA:14	AT:43	TT:26	AA:37	AT:84	TT:61
NRS349409	1	4.77	1	0.999	1.528	0.652	0.247	0.247	0.5804	0.9599	1	1	AA:48	AG:29	GG:6	AA:103	AG:68	GG:11
NRS4654432	1	3.428	0.5981	0.852	1.45	0.501	0.134	0.154	0.6511	0.1253	0.988	1	AA:1	AG:20	GG:61	AA:7	AG:42	GG:133
NRS4654433	1	3.333	0.7922	0.897	1.516	0.531	0.14	0.154	0.5746	0.1253	0.988	1	CC:60	CT:21	TT:1	CC:133	CT:42	TT:7
NRS737324	1	3.528	0.4997	0.797	1.38	0.46	0.127	0.154	0.7868	0.1253	0.952	1	CC:60	CG:18	GG:1	CC:133	CG:42	GG:7
NRS6676603	1	2.396	0.8129	1.061	1.685	0.668	0.199	0.19	0.1161	0.8243	1	1	AA:51	AT:31	TT:1	AA:120	AT:55	TT:7
NRS12128251	1	4.693	0.6514	0.886	1.39	0.565	0.215	0.236	0.661	0.6339	0.952	1	CC:48	CT:28	TT:3	CC:105	CT:68	TT:9
NRS1674877	1	3.648	0.908	0.954	1.505	0.604	0.205	0.213	0.7453	0.0275	1	0.956	AA:3	AG:28	GG:52	AA:3	AG:68	GG:103
NRS1335364	1	3.498	0.3796	0.813	1.266	0.523	0.211	0.247	0.6491	0.0412	1	1	AA:3	AG:29	GG:51	AA:6	AG:78	GG:98
NRS6660514	1	4.321	0.5622	0.882	1.292	0.602	0.355	0.385	0.8163	0.2192	1	1	AA:34	AG:39	GG:10	AA:65	AG:94	GG:23
NRS1335363	1	4.247	1	0.951	1.735	0.521	0.102	0.107	0.2986	0.3986	1	1	CC:0	CT:17	TT:66	CC:1	CT:37	TT:144
NRS780573	1	4.252	1	0.977	1.784	0.535	0.105	0.107	0.2913	0.3986	0.976	1	CC:64	CT:17	TT:0	CC:144	CT:37	TT:1
NRS780587	1	4.017	0.7792	1.083	1.871	0.627	0.133	0.124	0.164	0.2229	1	1	CC:61	CT:22	TT:0	CC:138	CT:43	TT:1
NRS780594	1	4.88	1	1.015	1.684	0.612	0.157	0.155	0.3892	0.4491	1	0.994	CC:58	CT:24	TT:1	CC:128	CT:50	TT:3
NRS619729	1	1.605	0.332	0.792	1.222	0.514	0.228	0.272	0.0802	0.8624	0.976	1	CC:51	CT:23	TT:7	CC:96	CT:73	TT:13
NRS10737409	1	0.233	0.3359	0.795	1.221	0.517	0.229	0.272	0.0232	0.8624	1	1	AA:53	AG:22	GG:8	AA:96	AG:73	GG:13
NRS10915545	1	4.691	0.6949	0.866	1.462	0.513	0.139	0.157	0.7084	0.7631	1	1	CC:62	CT:19	TT:2	CC:130	CT:47	TT:5
NRS6426417	1	3.852	0.8922	0.92	1.575	0.537	0.133	0.142	0.6047	0.3178	1	0.984	AA:2	AG:18	GG:63	AA:2	AG:47	GG:130
NRS6426418	1	0.525	0.04783	0.676	0.981	0.465	0.409	0.495	0.8859	0.6553	0.988	1	AA:29	AG:39	GG:14	AA:43	AG:94	GG:45
NRS16839089	1	1.581	0.5683	1.171	2.034	0.674	0.133	0.115	0.1409	0.3014	1	1	AA:3	AG:16	GG:64	AA:1	AG:40	GG:141
NRS16839093	1	4.597	0.558	1.19	2.09	0.677	0.128	0.11	0.7333	0.8808	0.988	1	AA:62	AT:19	TT:1	AA:144	AT:36	TT:2
NRS705690	1	4.619	0.7046	0.923	1.341	0.635	0.404	0.423	0.8271	0.632	1	1	CC:14	CT:39	TT:30	CC:31	CT:92	TT:59
NRS780606	1	4.861	0.8508	0.956	1.383	0.661	0.47	0.481	0.6332	0.2271	0.988	1	CC:17	CT:43	TT:22	CC:38	CT:99	TT:45
NRS9659744	1	4.795	0.7082	1.085	1.566	0.751	0.488	0.492	0.7378	0.764	1	1	CC:19	CT:43	TT:21	CC:46	CT:93	TT:43
NRS10915548	1	4.689	0.6402	0.91	1.314	0.63	0.482	0.495	0.5745	0.6553	1	1	AA:21	AG:44	GG:18	AA:43	AG:94	GG:45
NRS13374152	1	4.395	0.4682	1.171	1.75	0.783	0.307	0.275	0.5477	0.6383	1	1	AA:9	AG:33	GG:41	AA:15	AG:70	GG:97
NRS4654438	1	2.889	0.17	0.706	1.128	0.441	0.175	0.231	0.7223	0.585	1	1	CC:57	CT:23	TT:3	CC:109	CT:62	TT:11
NRS10753381	1	2.161	0.2225	0.678	1.195	0.385	0.11	0.154	0.2526	0.8609	0.988	1	CC:2	CT:14	TT:66	CC:4	CT:48	TT:130
NRS10753382	1	3.4	0.3995	0.844	1.22	0.584	0.458	0.5	0.133	0.4585	1	1	AA:14	AC:48	CC:21	AA:43	AC:96	CC:43
NRS4654440	1	1.998	0.1783	0.669	1.178	0.38	0.108	0.154	0.2449	0.8609	1	1	AA:2	AG:14	GG:67	AA:4	AG:48	GG:130
NRS10799241	1	2.361	0.2231	0.787	1.138	0.544	0.446	0.494	0.1206	0.5024	1	0.994	AA:13	AG:48	GG:22	AA:44	AG:95	GG:42
NRS670296	1	4.632	0.8984	1.039	1.713	0.63	0.163	0.157	0.8746	0.3968	1	0.994	CC:58	CT:23	TT:2	CC:130	CT:45	TT:6
NRS4654443	1	4.697	0.6004	1.126	1.692	0.749	0.295	0.271	0.3509	0.1298	1	0.972	CC:43	CT:31	TT:9	CC:98	CT:62	TT:17
NRS12038994	1	4.836	0.6787	1.091	1.635	0.728	0.295	0.277	0.3509	0.1404	1	1	AA:9	AT:31	TT:43	AA:18	AT:65	TT:99
NRS16839198	1	4.77	0.6771	1.106	1.658	0.737	0.295	0.275	0.3509	0.1127	1	1	GG:43	GT:31	TT:9	GG:100	GT:64	TT:18
NRS12039101	1	2.523	0.1638	1.324	1.946	0.901	0.373	0.31	0.7862	0.3943	1	1	AA:32	AG:40	GG:11	AA:89	AG:73	GG:20
NRS1229148	1	0.441	0.6402	0.91	1.314	0.63	0.482	0.495	0.0058	0.6553	1	1	CC:13	CT:54	TT:16	CC:45	CT:94	TT:43
NRS13375249	1	4.999	1	1.006	1.513	0.669	0.293	0.291	0.2919	0.1299	0.988	0.962	CC:9	CG:30	GG:43	CC:19	CG:64	GG:92
NRS13375764	1	4.616	0.6011	1.125	1.69	0.749	0.306	0.282	0.4309	0.089	0.964	0.994	CC:9	CT:31	TT:40	CC:19	CT:64	TT:98
NRS10489135	1	4.836	0.6787	1.091	1.635	0.728	0.295	0.277	0.3509	0.1404	1	1	CC:9	CT:31	TT:43	CC:18	CT:65	TT:99
NRS241237	1	2.523	0.1638	1.324	1.946	0.901	0.373	0.31	0.7862	0.3943	1	1	CC:32	CT:40	TT:11	CC:89	CT:73	TT:20
NRS694935	1	2.618	0.1467	0.745	1.097	0.506	0.325	0.393	0.6953	0.9779	1	1	AA:8	AT:38	TT:37	AA:28	AT:87	TT:67
NRS241215	1	4.416	0.5513	0.882	1.308	0.595	0.321	0.349	0.8601	0.3032	0.976	1	AA:37	AT:36	TT:8	AA:74	AT:89	TT:19
NRS241218	1	3.35	0.5065	0.873	1.269	0.6	0.398	0.431	0.059	0.3059	1	0.989	AA:26	AG:48	GG:9	AA:55	AG:95	GG:30
NRS241244	1	3.916	0.3915	0.834	1.215	0.573	0.38	0.423	0.3622	0.4339	1	1	AA:10	AT:43	TT:30	AA:30	AT:94	TT:58
NRS241257	1	4.906	0.8961	0.937	1.572	0.558	0.148	0.157	0.4935	0.4116	0.976	1	AA:1	AG:22	GG:58	AA:3	AG:51	GG:128
NRS4654556	1	3.536	0.3466	0.809	1.231	0.532	0.247	0.288	0.5804	0.6794	1	1	CC:6	CT:29	TT:48	CC:14	CT:77	TT:91
NRS241260	1	2.516	0.3969	0.842	1.22	0.581	0.422	0.464	0.0907	0.7688	1	0.994	CC:11	CG:48	GG:24	CC:38	CG:92	GG:51
NRS241261	1	2.651	0.347	0.83	1.203	0.573	0.416	0.462	0.1312	0.8185	1	1	AA:25	AG:47	GG:11	AA:52	AG:92	GG:38
NRS241270	1	4.15	0.4357	0.79	1.339	0.466	0.133	0.162	0.662	0.6697	1	1	AA:1	AT:20	TT:62	AA:4	AT:51	TT:127
NRS241275	1	3.798	0.3597	0.749	1.279	0.438	0.127	0.162	0.7443	0.6697	1	1	CC:1	CT:19	TT:63	CC:4	CT:51	TT:127
NRS16839328	1	-2.505	0.8315	0.945	1.439	0.621	0.269	0.28	0.0163	0.1631	0.964	0.962	AA:10	AG:23	GG:47	AA:10	AG:78	GG:87
NRS1024139	1	4.998	1	0.994	1.437	0.687	0.452	0.453	0.3892	0.1885	1	1	CC:15	CT:45	TT:23	CC:33	CT:99	TT:50
NRS241225	1	4.839	0.761	0.93	1.389	0.623	0.295	0.31	0.9026	0.8734	1	1	AA:41	AG:35	GG:7	AA:87	AG:77	GG:18
NRS241224	1	4.972	0.9188	0.967	1.445	0.647	0.295	0.302	0.9026	0.8272	1	1	GG:7	GT:35	TT:41	GG:16	GT:78	TT:88
NRS515279	1	4.869	0.9142	0.96	1.467	0.628	0.253	0.261	0.4849	0.5913	0.976	1	AA:4	AG:33	GG:44	AA:11	AG:73	GG:98
NRS619364	1	3.974	0.5084	0.872	1.266	0.602	0.433	0.467	0.2866	0.7193	0.988	0.989	AA:24	AG:45	GG:13	AA:50	AG:92	GG:38
NRS536749	1	4.21	0.5165	0.854	1.315	0.555	0.232	0.261	0.3843	0.5913	0.988	1	CC:47	CT:32	TT:3	CC:98	CT:73	TT:11
NRS532259	1	4.729	0.668	0.899	1.376	0.587	0.241	0.261	0.6229	0.5913	1	1	AA:47	AG:32	GG:4	AA:98	AG:73	GG:11
NRS12079284	1	3.978	0.6138	0.859	1.424	0.518	0.152	0.173	0.1034	0.0226	0.988	0.984	CC:57	CT:25	TT:0	CC:118	CT:60	TT:1
NRS164772	1	4.372	0.8316	0.948	1.443	0.622	0.256	0.266	0.3471	0.9771	0.988	1	CC:7	CT:28	TT:47	CC:13	CT:71	TT:98
NRS6426423	1	4.093	0.3993	1.18	1.704	0.817	0.5	0.459	0.7419	0.3232	1	1	GG:20	GT:43	TT:20	GG:50	GT:97	TT:35
NRS129794	1	4.55	0.6655	0.898	1.379	0.584	0.241	0.261	0.8526	0.5913	0.976	1	AA:5	AG:29	GG:47	AA:11	AG:73	GG:98
NRS526695	1	4.696	0.6676	0.892	1.366	0.583	0.241	0.262	0.6229	0.5736	1	0.994	AA:4	AG:32	GG:47	AA:11	AG:73	GG:97
NRS651695	1	4.095	0.7448	0.908	1.395	0.591	0.235	0.253	0.3863	0.8058	1	1	AA:6	AT:27	TT:50	AA:11	AT:70	TT:101
NRS12567277	1	3.708	0.3484	1.208	1.745	0.837	0.494	0.459	0.9115	0.3232	1	1	CC:20	CT:42	TT:21	CC:50	CT:97	TT:35
NRS618751	1	4.006	0.7428	0.905	1.396	0.586	0.232	0.25	0.3217	0.8821	0.988	1	AA:6	AG:26	GG:50	AA:11	AG:69	GG:102
NRS164781	1	3.11	0.3635	0.813	1.216	0.544	0.283	0.327	0.2045	0.8535	1	1	CC:45	CT:29	TT:9	CC:83	CT:79	TT:20
NRS164780	1	4.687	0.8158	0.933	1.481	0.588	0.198	0.209	0.1299	0.0775	0.976	1	CC:50	CG:30	GG:1	CC:110	CG:68	GG:4
NRS12141994	1	3.022	0.1787	1.338	1.993	0.899	0.34	0.277	0.7423	0.715	0.976	1	CC:36	CG:35	GG:10	CC:96	CG:71	GG:15
NRS6703429	1	3.558	0.2618	1.273	1.887	0.858	0.337	0.286	0.7855	0.9586	1	1	CC:10	CT:36	TT:37	CC:15	CT:74	TT:93
NRS4403602	1	2.663	0.1735	1.342	2.007	0.897	0.323	0.262	0.8258	0.5736	0.988	0.994	CC:9	CG:35	GG:38	CC:11	CG:73	GG:97
NRS6668002	1	3.372	0.2946	0.794	1.211	0.52	0.241	0.286	0.0907	0.0334	1	1	AA:2	AG:36	GG:45	AA:9	AG:86	GG:87
NRS12026258	1	4.041	0.4961	1.141	1.67	0.78	0.38	0.349	0.6563	0.5472	1	1	GG:31	GT:41	TT:11	GG:79	GT:79	TT:24
NRS12029434	1	4.041	0.4961	1.141	1.67	0.78	0.38	0.349	0.6563	0.5472	1	1	AA:31	AG:41	GG:11	AA:79	AG:79	GG:24
NRS875808	1	4.732	0.6703	1.111	1.68	0.734	0.287	0.266	0.8325	0.9771	0.964	1	CC:41	CT:32	TT:7	CC:98	CT:71	TT:13
NRS7553610	1	3.339	0.2398	0.788	1.165	0.532	0.317	0.371	0.2525	0.1097	0.988	1	AA:6	AG:40	GG:36	AA:20	AG:95	GG:67
NRS10799249	1	3.263	0.5344	1.138	1.704	0.76	0.301	0.275	0.0704	0.6383	1	1	AA:44	AG:28	GG:11	AA:97	AG:70	GG:15
NRS6687814	1	0.282	0.9139	1.031	1.575	0.675	0.253	0.247	0.0065	0.9599	1	1	AA:10	AG:22	GG:51	AA:11	AG:68	GG:103
NRS2071967	1	4.2	0.5008	0.872	1.275	0.596	0.377	0.409	0.2338	0.4427	0.976	1	AA:34	AG:33	GG:14	AA:66	AG:83	GG:33
NRS12744374	1	4.299	0.4329	1.173	1.719	0.801	0.389	0.352	0.907	0.8723	0.976	1	CC:30	CT:39	TT:12	CC:77	CT:82	TT:23
NRS2101195	1	3.626	0.9224	0.969	1.421	0.661	0.355	0.363	0.2282	0.7645	1	1	AA:37	AG:33	GG:13	AA:73	AG:86	GG:23
NRS7533451	1	4.906	0.8832	0.932	1.674	0.519	0.108	0.115	0.9782	0.7587	1	1	AA:1	AG:16	GG:66	AA:2	AG:38	GG:142
NRS12125737	1	0.231	0.3129	1.23	1.82	0.832	0.348	0.302	0.0461	0.5688	0.988	1	CC:39	CT:29	TT:14	CC:87	CT:80	TT:15
NRS1483198	1	3.39	0.712	1.119	1.801	0.694	0.187	0.17	0.1709	0.8831	1	1	CC:1	CT:29	TT:53	CC:5	CT:52	TT:125
NRS3947662	1	4.824	1	1.017	1.525	0.678	0.289	0.286	0.9743	0.5	1	1	GG:42	GT:34	TT:7	GG:91	GT:78	TT:13
NRS1531830	1	4.037	0.805	1.074	1.737	0.664	0.181	0.17	0.5982	0.367	1	1	AA:2	AG:26	GG:55	AA:7	AG:48	GG:127
NRS12083131	1	4.288	0.6949	0.866	1.462	0.513	0.139	0.157	0.5853	0.7631	1	1	CC:61	CT:21	TT:1	CC:130	CT:47	TT:5
NRS4654582	1	4.563	0.5397	0.874	1.312	0.582	0.277	0.305	0.8378	0.7465	1	1	AA:6	AT:34	TT:43	AA:16	AT:79	TT:87
NRS10799255	1	4.791	0.7037	1.079	1.567	0.743	0.433	0.414	0.2866	0.2117	0.988	0.994	CC:13	CT:45	TT:24	CC:27	CT:96	TT:58
NRS11587129	1	4.855	0.7759	1.066	1.546	0.735	0.428	0.412	0.3275	0.232	1	1	CC:25	CT:45	TT:13	CC:59	CT:96	TT:27
NRS12409187	1	4.754	1	0.993	1.504	0.655	0.265	0.266	0.9243	0.4655	1	1	AA:6	AG:32	GG:45	AA:11	AG:75	GG:96
NRS12411035	1	4.962	0.9211	1.022	1.508	0.693	0.337	0.332	0.8267	0.9704	1	1	AA:36	AG:38	GG:9	AA:81	AG:81	GG:20
NRS13376219	1	4.962	0.9211	1.022	1.508	0.693	0.337	0.332	0.8267	0.9704	1	1	CC:36	CT:38	TT:9	CC:81	CT:81	TT:20
NRS10915584	1	4.403	0.6331	1.098	1.597	0.755	0.432	0.409	0.1573	0.2838	0.976	1	AA:23	AC:46	CC:12	AA:60	AC:95	CC:27
NRS16839450	1	4.927	0.8329	0.951	1.444	0.626	0.262	0.272	0.8359	0.565	0.988	1	CC:45	CT:31	TT:6	CC:98	CT:69	TT:15
NRS2071989	1	3.536	0.4658	1.17	1.753	0.781	0.301	0.269	0.8064	0.2291	1	1	CC:41	CT:34	TT:8	CC:94	CT:78	TT:10
NRS2071995	1	4.683	0.8418	1.046	1.546	0.708	0.331	0.321	0.6598	0.7848	1	1	AA:10	AG:35	GG:38	AA:18	AG:81	GG:83
NRS10799257	1	4.878	0.924	0.963	1.401	0.662	0.398	0.407	0.3312	0.3428	1	1	GG:28	GT:44	TT:11	GG:61	GT:94	TT:27
NRS11809744	1	4.568	0.6089	1.116	1.664	0.749	0.313	0.29	0.3438	0.5224	1	0.994	CC:10	CG:32	GG:41	CC:17	CG:71	GG:93
NRS10915587	1	4.792	1	0.992	1.44	0.684	0.416	0.418	0.1312	0.1489	1	1	AA:25	AG:47	GG:11	AA:57	AG:98	GG:27
NRS7525374	1	3.815	0.2976	1.225	1.778	0.844	0.469	0.481	0.7952	0.5883	0.964	0.994	CC:17	CT:41	TT:22	CC:47	CT:94	TT:40
NRS2071997	1	3.49	0.3721	0.822	1.22	0.554	0.311	0.354	0.3199	0.7809	0.988	1	AA:37	AG:39	GG:6	AA:75	AG:85	GG:22
NRS4654589	1	3.036	0.9229	1.023	1.496	0.7	0.373	0.368	0.5048	0.1371	1	1	AA:13	AT:36	TT:34	AA:20	AT:94	TT:68
NRS1483197	1	4.041	0.7772	0.941	1.364	0.65	0.488	0.497	0.1468	0.6026	0.976	0.994	CC:16	CT:47	TT:18	CC:44	CT:94	TT:43
NRS2071999	1	2.08	0.4323	0.843	1.243	0.571	0.329	0.368	0.579	0.071	0.988	1	GG:38	GT:34	TT:10	GG:67	GT:96	TT:19
NRS3820250	1	4.817	0.7081	0.92	1.328	0.637	0.482	0.497	0.4488	0.2358	1	1	AA:21	AC:38	CC:24	AA:50	AC:83	CC:49
NRS12135881	1	2.727	0.1532	1.442	2.357	0.882	0.187	0.137	0.9393	0.3273	1	1	CC:3	CG:25	GG:55	CC:5	CG:40	GG:137
NRS3766962	1	4.45	0.706	0.88	1.453	0.533	0.157	0.174	0.4232	0.0139	1	0.962	CC:60	CT:20	TT:3	CC:124	CT:41	TT:10
NRS3766964	1	4.977	1	1.003	1.598	0.63	0.193	0.192	0.9526	0.7273	1	1	CC:3	CT:26	TT:54	CC:6	CT:58	TT:118
NRS392630	1	4.657	0.9228	1.023	1.497	0.7	0.4	0.394	0.5762	0.0614	0.964	0.989	CC:14	CT:36	TT:30	CC:34	CT:74	TT:72
NRS544738	1	3.277	0.2509	1.278	1.912	0.854	0.317	0.266	0.5258	0.9771	0.988	1	GG:37	GT:38	TT:7	GG:98	GT:71	TT:13
NRS449181	1	3.326	0.206	1.311	1.967	0.874	0.307	0.253	0.9319	0.8834	1	1	CC:40	CT:35	TT:8	CC:102	CT:68	TT:12
NRS448741	1	3.765	0.886	0.926	1.637	0.523	0.119	0.127	0.3516	0.5364	0.964	0.994	CC:63	CT:15	TT:2	CC:137	CT:42	TT:2
NRS367673	1	4.418	0.7952	0.91	1.526	0.543	0.145	0.157	0.814	0.4116	1	1	CC:61	CG:20	GG:2	CC:128	CG:51	GG:3
NRS9787371	1	2.373	0.1092	1.525	2.519	0.923	0.181	0.126	0.8303	0.4629	1	1	AA:3	AG:24	GG:56	AA:4	AG:38	GG:140
NRS434474	1	4.418	0.7952	0.91	1.526	0.543	0.145	0.157	0.814	0.4116	1	1	AA:61	AT:20	TT:2	AA:128	AT:51	TT:3
NRS16838479	1	4.74	0.804	0.91	1.49	0.556	0.163	0.176	0.8746	0.4054	1	1	CC:58	CT:23	TT:2	CC:122	CT:56	TT:4
NRS368420	1	4.342	0.6479	0.881	1.388	0.559	0.199	0.22	0.6198	0.7323	1	1	AA:54	AG:25	GG:4	AA:110	AG:64	GG:8
NRS12030346	1	1.892	0.196	0.758	1.128	0.509	0.306	0.368	0.1878	0.8322	0.964	1	AA:5	AG:39	GG:36	AA:24	AG:86	GG:72
NRS9426484	1	1.068	0.6665	0.862	1.54	0.483	0.108	0.124	0.0216	0.5928	1	1	AA:3	AG:12	GG:68	AA:2	AG:41	GG:139
NRS4654606	1	2.237	0.6034	0.878	1.326	0.581	0.265	0.291	0.1106	0.8389	1	1	GG:42	GT:38	TT:3	GG:92	GT:74	TT:16
NRS10158511	1	1.51	0.8512	1.048	1.513	0.725	0.476	0.464	0.0946	0.4094	1	1	CC:15	CT:49	TT:19	CC:42	CT:85	TT:55
NRS7534770	1	4.189	0.4502	1.177	1.789	0.775	0.285	0.253	0.8216	0.5898	0.952	1	AA:6	AT:33	TT:40	AA:13	AT:66	TT:103
NRS12410445	1	1.51	0.8512	1.048	1.513	0.725	0.476	0.464	0.0946	0.4094	1	1	AA:19	AC:49	CC:15	AA:55	AC:85	CC:42
NRS1120120	1	1.049	0.461	0.842	1.283	0.553	0.247	0.28	0.0706	0.7945	1	1	AA:44	AG:37	GG:2	AA:95	AG:72	GG:15
NRS12122126	1	2.297	0.4362	0.785	1.33	0.463	0.134	0.165	0.6181	0.1128	0.988	1	AA:62	AG:18	GG:2	AA:124	AG:56	GG:2
NRS1883345	1	2.292	0.4118	0.776	1.359	0.443	0.114	0.143	0.323	0.2994	1	1	AA:2	AG:15	GG:66	AA:2	AG:48	GG:132
NRS1883347	1	4.774	0.749	1.084	1.642	0.715	0.271	0.255	0.956	0.6627	1	1	AA:44	AG:33	GG:6	AA:102	AG:67	GG:13
NRS10799265	1	4.795	1	0.992	1.608	0.612	0.175	0.176	0.6848	0.8484	1	1	AA:2	AG:25	GG:56	AA:6	AG:52	GG:124
NRS2025379	1	3.958	1	1.009	1.456	0.699	0.494	0.492	0.1532	0.764	1	1	CC:17	CT:48	TT:18	CC:43	CT:93	TT:46
NRS12072038	1	1.364	0.925	1.035	1.497	0.716	0.476	0.467	0.044	0.6982	0.988	1	CC:14	CG:50	GG:18	CC:41	CG:88	GG:53
NRS12118185	1	0.538	0.1242	1.466	2.383	0.901	0.193	0.14	0.4443	0.1353	1	1	CC:53	CT:28	TT:2	CC:137	CT:39	TT:6
NRS12124406	1	4.815	0.6772	1.089	1.636	0.725	0.289	0.272	0.6158	0.5839	1	1	CC:41	CG:36	GG:6	CC:95	CG:75	GG:12
NRS7527319	1	4.905	0.7792	1.083	1.871	0.627	0.133	0.124	0.164	0.057	1	1	AA:61	AC:22	CC:0	AA:137	AC:45	CC:0
NRS11805663	1	-0.661	0.6397	1.111	1.604	0.77	0.482	0.492	0.4488	0.003	1	1	AA:24	AT:38	TT:21	AA:34	AT:111	TT:37
NRS11582327	1	1.591	0.5613	0.878	1.287	0.6	0.36	0.39	0.506	0.0369	0.988	1	AA:35	AG:35	GG:12	AA:61	AG:100	GG:21
NRS11582936	1	0.839	0.3813	0.83	1.22	0.564	0.341	0.385	0.4798	0.0302	0.988	1	AA:37	AC:34	CC:11	AA:62	AC:100	CC:20
NRS12034948	1	1.137	0.9231	1.025	1.497	0.702	0.38	0.374	0.1558	0.1628	1	1	AA:35	AG:33	GG:15	AA:67	AG:94	GG:21
NRS6693945	1	0.525	0.4981	0.859	1.26	0.586	0.349	0.385	0.3672	0.0302	1	1	AA:37	AG:34	GG:12	AA:62	AG:100	GG:20
NRS7549868	1	1.137	0.9231	1.025	1.497	0.702	0.38	0.374	0.1558	0.1628	1	1	AA:35	AG:33	GG:15	AA:67	AG:94	GG:21
NRS7552804	1	1.137	0.9231	1.025	1.497	0.702	0.38	0.374	0.1558	0.1628	1	1	GG:15	GT:33	TT:35	GG:21	GT:94	TT:67
NRS6426440	1	2.446	0.4921	1.226	2.074	0.724	0.151	0.126	0.4489	0.051	1	1	GG:1	GT:23	TT:59	GG:0	GT:46	TT:136
NRS1535736	1	2.054	0.5742	0.886	1.28	0.614	0.47	0.5	0.1054	0.6565	1	1	AA:22	AG:34	GG:27	AA:44	AG:94	GG:44
NRS1535734	1	2.054	0.5742	0.886	1.28	0.614	0.47	0.5	0.1054	0.6565	1	1	CC:22	CT:34	TT:27	CC:44	CT:94	TT:44
NRS12567053	1	3.89	0.8807	1.073	1.922	0.599	0.117	0.11	0.043	0.5137	0.976	0.972	CC:65	CT:13	TT:3	CC:141	CT:33	TT:3
NRS12094945	1	0.701	0.7768	1.111	1.923	0.642	0.133	0.121	0.164	0.3497	1	1	AA:61	AC:22	CC:0	AA:142	AC:36	CC:4
NRS10489136	1	4.044	0.6315	0.908	1.327	0.622	0.367	0.39	0.1298	0.4006	1	1	AA:8	AG:45	GG:30	AA:25	AG:92	GG:65
NRS7548372	1	3.895	0.3455	1.213	1.754	0.838	0.476	0.428	0.7254	0.5074	1	0.994	AA:18	AC:43	CC:22	AA:31	AC:93	CC:57
NRS4654464	1	3.352	0.2904	0.723	1.247	0.419	0.12	0.159	0.832	0.4454	1	1	AA:64	AC:18	CC:1	AA:130	AC:46	CC:6
NRS10915656	1	4.44	0.5593	0.889	1.308	0.604	0.352	0.379	0.1402	0.1042	0.976	1	CC:7	CT:43	TT:31	CC:21	CT:96	TT:65
NRS2031246	1	3.728	0.4083	1.257	2.13	0.742	0.151	0.124	0.4489	0.8812	1	1	CC:59	CT:23	TT:1	CC:140	CT:39	TT:3
NRS1998542	1	4.673	0.6289	0.903	1.323	0.616	0.355	0.379	0.2338	0.1042	1	1	CC:8	CT:43	TT:32	CC:21	CT:96	TT:65
NRS7524606	1	4.673	0.6289	0.903	1.323	0.616	0.355	0.379	0.2338	0.1042	1	1	CC:32	CT:43	TT:8	CC:65	CT:96	TT:21
NRS7520488	1	2.415	0.4357	0.844	1.24	0.574	0.369	0.409	0.367	0.2689	0.964	0.967	CC:9	CG:41	GG:30	CC:33	CG:78	GG:65
NRS10753391	1	3.578	0.2618	1.24	1.791	0.859	0.482	0.464	0.5745	0.3354	1	1	AA:18	AG:44	GG:21	AA:49	AG:97	GG:36
NRS2209159	1	1.736	0.1561	0.692	1.128	0.425	0.157	0.212	0.3892	0.7037	1	1	CC:58	CT:24	TT:1	CC:114	CT:59	TT:9
NRS12034557	1	0.73	0.213	0.67	1.196	0.375	0.102	0.146	0.2986	0.4964	1	1	AA:0	AG:17	GG:66	AA:5	AG:43	GG:134
NRS11805753	1	4.889	1	0.996	1.454	0.682	0.38	0.381	0.3622	0.055	1	0.989	AA:10	AG:43	GG:30	AA:20	AG:97	GG:63
NRS10915668	1	4.486	0.707	1.075	1.555	0.743	0.452	0.434	0.6394	0.6968	1	1	CC:18	CT:39	TT:26	CC:33	CT:92	TT:57
NRS12035499	1	4.476	0.5976	0.84	1.43	0.494	0.133	0.154	0.662	0.8609	1	1	CC:62	CT:20	TT:1	CC:130	CT:48	TT:4
NRS12043326	1	4.618	0.6948	0.885	1.494	0.524	0.139	0.154	0.5853	0.8609	1	1	CC:1	CT:21	TT:61	CC:4	CT:48	TT:130
NRS4141867	1	4.924	1	1.013	1.48	0.694	0.38	0.376	0.3622	0.3797	1	1	AA:10	AG:43	GG:30	AA:23	AG:91	GG:68
NRS1535733	1	4.663	0.8977	0.955	1.591	0.573	0.151	0.157	0.4489	0.795	1	1	CC:1	CT:23	TT:59	CC:4	CT:49	TT:129
NRS6666792	1	4.663	0.8977	0.955	1.591	0.573	0.151	0.157	0.4489	0.795	1	1	AA:1	AC:23	CC:59	AA:4	AC:49	CC:129
NRS2093765	1	4.924	1	1.013	1.48	0.694	0.38	0.376	0.3622	0.3797	1	1	AA:10	AG:43	GG:30	AA:23	AG:91	GG:68
NRS10915675	1	4.517	0.5982	0.846	1.439	0.498	0.136	0.157	0.6401	0.795	0.976	1	AA:1	AG:20	GG:60	AA:4	AG:49	GG:129
NRS2411956	1	4.163	0.7012	0.921	1.345	0.631	0.373	0.393	0.4591	0.0119	1	1	AA:10	AC:42	CC:31	AA:20	AC:103	CC:59
NRS6666453	1	4.397	0.7766	0.938	1.36	0.647	0.416	0.431	0.8778	0.142	1	1	AA:28	AC:41	CC:14	AA:54	AC:99	CC:29
NRS10915677	1	2.304	0.8912	1.054	1.797	0.619	0.144	0.137	0.1332	0.786	0.964	1	AA:57	AC:23	CC:0	AA:135	AC:44	CC:3
NRS12409253	1	4.982	1	0.965	1.693	0.55	0.12	0.124	0.212	0.0562	1	0.994	AA:0	AG:20	GG:63	AA:0	AG:45	GG:136
NRS12049256	1	4.895	0.8513	0.955	1.38	0.661	0.464	0.475	0.7048	0.3551	1	1	AA:23	AG:43	GG:17	AA:47	AG:97	GG:38
NRS10915683	1	4.895	0.8513	0.955	1.38	0.661	0.464	0.475	0.7048	0.3551	1	1	CC:17	CT:43	TT:23	CC:38	CT:97	TT:47
NRS12045266	1	4.916	0.9219	0.976	1.436	0.663	0.343	0.349	0.7019	0.3032	1	1	AA:9	AC:39	CC:35	AA:19	AC:89	CC:74
NRS12048035	1	4.916	0.9219	0.976	1.436	0.663	0.343	0.349	0.7019	0.3032	1	1	CC:35	CG:39	GG:9	CC:74	CG:89	GG:19
NRS9426468	1	1.936	0.7063	1.074	1.556	0.742	0.457	0.44	0.7051	0.014	0.988	1	AA:18	AG:39	GG:25	AA:27	AG:106	GG:49
NRS12042532	1	2.704	0.7624	0.933	1.39	0.627	0.301	0.316	0.187	0.5294	1	1	AA:38	AC:40	CC:5	AA:87	AC:75	CC:20
NRS12041887	1	3.736	0.5683	1.171	2.034	0.674	0.133	0.115	0.662	0.2521	1	1	AA:62	AG:20	GG:1	AA:144	AG:34	GG:4
NRS7555212	1	4.675	0.8424	1.048	1.547	0.71	0.337	0.327	0.4454	0.8535	1	1	AA:11	AG:34	GG:38	AA:20	AG:79	GG:83
NRS6426368	1	4.998	1	1.005	1.487	0.679	0.325	0.324	0.5428	0.3309	1	1	CC:39	CT:34	TT:10	CC:86	CT:74	TT:22
NRS6669905	1	4.981	1	1	1.486	0.673	0.313	0.313	0.6625	0.6923	1	1	AA:40	AG:34	GG:9	AA:87	AG:76	GG:19
NRS6678838	1	4.866	1	0.99	1.474	0.665	0.307	0.309	0.5477	0.8146	1	0.994	GG:41	GT:33	TT:9	GG:87	GT:76	TT:18
NRS7531490	1	4.83	1	0.985	1.466	0.662	0.307	0.31	0.5477	0.8734	1	1	CC:9	CT:33	TT:41	CC:18	CT:77	TT:87
NRS7534281	1	4.749	1	0.99	1.465	0.67	0.34	0.342	0.4098	0.7435	0.976	0.989	AA:37	AG:33	GG:11	AA:79	AG:79	GG:22
NRS10915296	1	4.83	1	0.985	1.466	0.662	0.307	0.31	0.5477	0.8734	1	1	CC:9	CT:33	TT:41	CC:18	CT:77	TT:87
NRS10915297	1	4.83	1	0.985	1.466	0.662	0.307	0.31	0.5477	0.8734	1	1	AA:41	AG:33	GG:9	AA:87	AG:77	GG:18
NRS6664358	1	3.913	0.8405	0.948	1.41	0.638	0.307	0.319	0.2641	0.8689	1	1	AA:10	AG:31	GG:42	AA:18	AG:80	GG:84
NRS7522655	1	4.862	0.9252	0.972	1.406	0.672	0.452	0.459	0.1755	0.1614	1	1	AA:28	AG:35	GG:20	AA:58	AG:81	GG:43
NRS7544541	1	4.63	0.7616	1.066	1.584	0.718	0.327	0.313	0.5019	0.9592	0.976	1	AA:10	AG:33	GG:38	AA:18	AG:78	GG:86
NRS10915298	1	4.367	0.8214	1.071	1.662	0.69	0.229	0.217	0.6858	0.4927	1	1	CC:50	CT:28	TT:5	CC:110	CT:65	TT:7
NRS6693486	1	4.871	0.9253	1.022	1.478	0.707	0.5	0.495	0.2695	0.3001	0.988	1	AA:23	AT:36	TT:23	AA:48	AT:84	TT:50
NRS10799145	1	4.12	0.3742	0.831	1.231	0.561	0.321	0.363	0.8601	0.7645	0.976	1	GG:8	GT:36	TT:37	GG:23	GT:86	TT:73
NRS6702660	1	4.882	0.8316	0.946	1.44	0.621	0.253	0.264	0.8556	0.8965	1	1	CC:46	CT:32	TT:5	CC:99	CT:70	TT:13
NRS12741441	1	3.597	0.2727	1.249	1.84	0.848	0.366	0.316	0.6424	0.9545	0.988	1	AA:32	AT:40	TT:10	AA:85	AT:79	TT:18
NRS10799149	1	3.267	0.2093	0.78	1.147	0.53	0.346	0.404	0.7387	0.9222	0.976	1	AA:9	AG:38	GG:34	AA:30	AG:87	GG:65
NRS7518523	1	4.288	0.6949	0.866	1.462	0.513	0.139	0.157	0.5853	0.7631	1	1	CC:1	CT:21	TT:61	CC:5	CT:47	TT:130
NRS6666330	1	4.083	0.4885	0.862	1.276	0.582	0.313	0.346	0.1451	0.2958	1	1	CC:11	CT:30	TT:42	CC:25	CT:76	TT:81
NRS6657381	1	0.424	0.02815	1.748	2.827	1.08	0.211	0.133	0.1275	0.2401	1	0.994	CC:54	CT:23	TT:6	CC:138	CT:38	TT:5
NRS1841241	1	4.496	0.4754	1.194	1.889	0.755	0.219	0.19	0.1554	0.0274	0.964	0.984	AA:51	AG:23	GG:6	AA:122	AG:46	GG:11
NRS9426492	1	1.924	0.08154	1.556	2.483	0.975	0.217	0.151	0.0454	0.1002	1	1	CC:54	CT:22	TT:7	CC:134	CT:41	TT:7
NRS12725971	1	-4.065	0.003535	0.547	0.815	0.367	0.277	0.412	0.8378	0.5219	1	1	CC:6	CT:34	TT:43	CC:33	CT:84	TT:65
NRS7367766	1	2.565	0.1091	1.491	2.374	0.937	0.217	0.157	0.0454	0.0471	1	1	AA:54	AC:22	CC:7	AA:133	AC:41	CC:8
NRS6683624	1	-0.574	0.106	1.368	1.983	0.944	0.464	0.387	0.2071	0.249	1	1	CC:21	CT:47	TT:15	CC:72	CT:79	TT:31
NRS1459754	1	1.924	0.08154	1.556	2.483	0.975	0.217	0.151	0.0454	0.1002	1	1	AA:7	AG:22	GG:54	AA:7	AG:41	GG:134
NRS10158288	1	3.57	0.4006	1.244	1.971	0.785	0.211	0.177	0.8378	0.0878	1	0.994	AA:4	AG:27	GG:52	AA:9	AG:46	GG:126
NRS10915307	1	-4.065	0.003535	0.547	0.815	0.367	0.277	0.412	0.8378	0.5219	1	1	AA:6	AG:34	GG:43	AA:33	AG:84	GG:65
NRS10737393	1	3.52	0.4744	1.206	1.908	0.763	0.211	0.181	0.8378	0.0449	1	1	CC:4	CG:27	GG:52	CC:10	CG:46	GG:126
NRS10915309	1	3.52	0.4744	1.206	1.908	0.763	0.211	0.181	0.8378	0.0449	1	1	CC:4	CT:27	TT:52	CC:10	CT:46	TT:126
NRS10915310	1	-5.886	0.001087	0.521	0.774	0.35	0.283	0.431	0.7237	0.7301	1	1	CC:6	CT:35	TT:42	CC:35	CT:87	TT:60
NRS10799151	1	-7.177	0.0007028	0.504	0.753	0.338	0.274	0.429	0.515	0.6343	0.988	1	AA:42	AG:35	GG:5	AA:61	AG:86	GG:35
NRS9286975	1	2.432	0.3816	0.831	1.222	0.566	0.352	0.395	0.3232	0.3914	0.976	0.994	AA:32	AG:41	GG:8	AA:69	AG:81	GG:31
NRS9662653	1	1.79	0.08996	0.641	1.067	0.385	0.139	0.201	0.7084	0.8824	1	1	AA:2	AT:19	TT:62	AA:7	AT:59	TT:116
NRS10915314	1	-0.849	0.02961	1.53	2.213	1.057	0.494	0.401	0.3225	0.9311	1	1	CC:18	CG:46	GG:19	CC:65	CG:88	GG:29
NRS12047764	1	2.723	0.1623	0.679	1.155	0.399	0.127	0.176	0.7443	0.8484	1	1	CC:1	CT:19	TT:63	CC:6	CT:52	TT:124
NRS6689504	1	3.727	0.2222	1.377	2.309	0.821	0.163	0.124	0.1459	0.0277	1	1	AA:60	AC:19	CC:4	AA:143	AC:33	CC:6
NRS10915317	1	1.79	0.08996	0.641	1.067	0.385	0.139	0.201	0.7084	0.8824	1	1	CC:2	CT:19	TT:62	CC:7	CT:59	TT:116
NRS2169089	1	0.223	0.03877	1.485	2.147	1.027	0.476	0.426	0.4287	0.544	1	1	CC:17	CT:45	TT:21	CC:58	CT:93	TT:31
NRS1459764	1	4.518	0.5733	1.12	1.618	0.775	0.476	0.448	0.3326	0.4529	1	1	CC:21	CT:37	TT:25	CC:39	CT:85	TT:58
NRS1563793	1	2.641	0.1681	0.677	1.14	0.402	0.133	0.184	0.662	0.5649	1	1	CC:62	CG:20	GG:1	CC:120	CG:57	GG:5
NRS970119	1	0.305	0.07716	0.68	1.041	0.444	0.229	0.304	0.144	0.5473	1	0.994	AA:47	AC:34	CC:2	AA:86	AC:80	CC:15
NRS6603832	1	0.555	0.09299	0.689	1.058	0.448	0.223	0.294	0.1784	0.7952	1	1	CC:2	CT:33	TT:48	CC:15	CT:77	TT:90
NRS10915336	1	2.531	0.4169	0.816	1.305	0.511	0.181	0.213	0.3392	0.3312	1	0.994	CC:57	CT:22	TT:4	CC:110	CT:65	TT:6
NRS3128687	1	4.635	0.6304	0.9	1.316	0.616	0.367	0.392	0.1298	0.0144	1	0.994	AA:30	AC:45	CC:8	AA:59	AC:102	CC:20
NRS3128689	1	4.872	0.92	1.036	1.534	0.699	0.325	0.318	0.3725	0.0709	1	0.994	GG:7	GT:40	TT:36	GG:13	GT:89	TT:79
NRS10799159	1	3.653	0.4439	0.837	1.299	0.539	0.217	0.249	0.4786	0.6365	1	0.994	GG:5	GT:26	TT:52	GG:10	GT:70	TT:101
NRS12120144	1	-4.964	0.02555	1.72	2.735	1.082	0.232	0.149	0.3217	0.0762	0.988	0.994	AA:6	AC:26	CC:50	AA:1	AC:52	CC:128
NRS10915343	1	4.328	0.9092	1.032	1.613	0.66	0.217	0.212	0.2186	0.6111	1	1	CC:49	CT:32	TT:2	CC:112	CT:63	TT:7
NRS2199215	1	4.295	0.9088	1.041	1.628	0.666	0.22	0.213	0.2085	0.5976	0.988	0.994	CC:48	CT:32	TT:2	CC:111	CT:63	TT:7
NRS12121092	1	-1.714	0.05357	1.47	2.138	1.011	0.446	0.354	0.8221	0.0311	1	0.994	AA:26	AC:40	CC:17	AA:69	AC:96	CC:16
NRS4949166	1	3.598	0.3509	0.753	1.302	0.436	0.12	0.154	0.832	0.3352	1	1	CC:64	CT:18	TT:1	CC:132	CT:44	TT:6
NRS6671889	1	3.616	0.2518	1.273	1.904	0.852	0.313	0.264	0.9412	0.8965	1	1	AA:39	AC:36	CC:8	AA:99	AC:70	CC:13
NRS4949165	1	3.616	0.2518	1.273	1.904	0.852	0.313	0.264	0.9412	0.8965	1	1	CC:39	CG:36	GG:8	CC:99	CG:70	GG:13
NRS10492923	1	4.815	0.701	1.081	1.574	0.742	0.398	0.379	0.3312	0.1903	1	1	CC:11	CT:44	TT:28	CC:22	CT:94	TT:66
NRS9439505	1	4.632	0.6396	1.106	1.597	0.766	0.494	0.481	0.7429	0.9841	1	1	AA:22	AG:40	GG:21	AA:42	AG:91	GG:49
NRS12122020	1	1.965	0.1561	0.733	1.103	0.488	0.265	0.33	0.5102	0.5504	1	1	AA:7	AG:30	GG:46	AA:18	AG:84	GG:80
NRS10492925	1	4.281	0.7071	1.083	1.565	0.749	0.494	0.486	0.3776	0.9919	0.988	1	CC:23	CT:37	TT:22	CC:43	CT:91	TT:48
NRS12045223	1	3.192	0.1953	1.297	1.908	0.881	0.367	0.309	0.9218	0.6446	1	0.994	AA:33	AT:39	TT:11	AA:85	AT:80	TT:16
NRS16840051	1	2.656	0.2615	0.781	1.176	0.518	0.265	0.316	0.5102	0.4575	1	1	CC:46	CT:30	TT:7	CC:83	CT:83	TT:16
NRS4345839	1	4.703	0.7252	1.082	1.711	0.684	0.205	0.192	0.0177	0.0119	1	1	AA:7	AG:20	GG:56	AA:12	AG:46	GG:124
NRS12025231	1	2.789	0.1676	1.319	1.933	0.9	0.396	0.332	0.9562	0.5493	0.988	0.984	AA:13	AG:39	GG:30	AA:18	AG:83	GG:78
NRS12121369	1	3.132	0.2117	0.762	1.162	0.5	0.241	0.294	0.6229	0.9222	1	1	AA:4	AC:32	CC:47	AA:16	AC:75	CC:91
NRS10753353	1	4.67	0.8147	1.063	1.68	0.673	0.205	0.195	0.0177	0.0166	1	1	CC:56	CT:20	TT:7	CC:123	CT:47	TT:12
NRS12027352	1	4.044	0.3988	0.84	1.215	0.581	0.446	0.489	0.8221	0.3022	1	1	AA:26	AG:40	GG:17	AA:51	AG:84	GG:47
NRS7517431	1	3.132	0.2117	0.762	1.162	0.5	0.241	0.294	0.6229	0.9222	1	1	CC:4	CG:32	GG:47	CC:16	CG:75	GG:91
NRS6668830	1	4.924	1	0.969	1.58	0.595	0.169	0.173	0.6172	0.7765	1	1	CC:3	CG:22	GG:58	CC:6	CG:51	GG:125
NRS11583683	1	1.844	0.1439	0.718	1.097	0.47	0.235	0.299	0.3342	0.91	1	1	AA:3	AG:33	GG:47	AA:16	AG:77	GG:89
NRS4076635	1	0.207	0.09299	0.689	1.058	0.448	0.223	0.294	0.1784	0.9222	1	1	AA:2	AG:33	GG:48	AA:16	AG:75	GG:91
NRS12038986	1	2.625	0.1302	1.34	1.94	0.926	0.476	0.404	0.9292	0.6851	1	1	CC:23	CT:41	TT:19	CC:66	CT:85	TT:31
NRS10492930	1	3.614	0.3869	0.813	1.255	0.527	0.226	0.264	0.9125	0.1624	0.988	1	CC:4	CT:29	TT:49	CC:9	CT:78	TT:95
NRS10492931	1	2.666	0.1482	0.748	1.1	0.509	0.331	0.398	0.5819	0.5608	1	1	CC:36	CT:39	TT:8	CC:64	CT:91	TT:27
NRS10915375	1	4.802	0.8013	0.922	1.522	0.559	0.157	0.168	0.976	0.5549	1	1	AA:59	AG:22	GG:2	AA:125	AG:53	GG:4
NRS12041491	1	1.143	0.06151	1.423	2.056	0.984	0.47	0.442	0.2385	0.6752	1	1	CC:21	CT:36	TT:26	CC:58	CT:87	TT:37
NRS10492932	1	1.143	0.06151	1.423	2.056	0.984	0.47	0.442	0.2385	0.6752	1	1	AA:21	AT:36	TT:26	AA:58	AT:87	TT:37
NRS7536712	1	4.091	0.9045	0.96	1.544	0.597	0.181	0.187	0.5982	0.0337	1	1	AA:2	AG:26	GG:55	AA:2	AG:64	GG:116
NRS1320179	1	1.968	0.1522	1.418	2.23	0.902	0.229	0.173	0.4014	0.0738	1	1	AA:48	AT:32	TT:3	AA:121	AT:59	TT:2
NRS2722782	1	4.697	0.7116	0.894	1.461	0.546	0.163	0.179	0.3352	0.0546	1	1	CC:57	CT:25	TT:1	CC:119	CT:61	TT:2
NRS2722787	1	3.4	0.6287	0.868	1.407	0.535	0.169	0.19	0.6172	0.2204	1	1	CC:58	CT:22	TT:3	CC:117	CT:61	TT:4
NRS12043987	1	-1.01	0.01906	1.763	2.795	1.112	0.235	0.148	0.7226	0.5596	1	1	CC:4	CT:31	TT:48	CC:5	CT:44	TT:133
NRS12140099	1	4.548	0.5876	0.878	1.353	0.57	0.229	0.253	0.6858	0.1855	1	1	CC:5	CT:28	TT:50	CC:15	CT:62	TT:105
NRS7533885	1	4.083	0.3497	1.243	1.95	0.793	0.228	0.192	0.887	0.7273	0.976	1	CC:48	CG:29	GG:4	CC:118	CG:58	GG:6
NRS7511635	1	4.494	0.5165	0.853	1.313	0.554	0.229	0.258	0.6858	0.471	1	1	AA:50	AC:28	CC:5	AA:102	AC:66	CC:14
NRS12031466	1	4.403	0.481	1.16	1.716	0.784	0.337	0.305	0.4778	0.3064	1	1	CC:35	CT:40	TT:8	CC:85	CT:83	TT:14
NRS4847562	1	4.773	0.7761	0.894	1.579	0.506	0.114	0.126	0.9246	0.5427	1	1	AA:65	AG:17	GG:1	AA:138	AG:42	GG:2
NRS473104	1	4.585	0.7788	1.059	1.53	0.733	0.476	0.462	0.5969	0.8185	1	1	CC:20	CT:39	TT:24	CC:38	CT:92	TT:52
NRS586165	1	4.612	0.6358	1.111	1.61	0.767	0.457	0.431	0.947	0.5744	0.988	1	AA:17	AG:41	GG:24	AA:32	AG:93	GG:57
NRS12125575	1	2.36	0.5706	1.201	2.067	0.697	0.139	0.118	0.1428	0.7009	1	1	AA:0	AG:23	GG:60	AA:2	AG:39	GG:141
NRS480807	1	4.694	0.7053	1.083	1.568	0.747	0.44	0.42	0.9818	0.512	1	1	AA:26	AG:41	GG:16	AA:59	AG:93	GG:30
NRS6687834	1	3.9	0.3531	1.247	1.948	0.798	0.229	0.192	0.828	0.4088	1	1	CC:49	CT:30	TT:4	CC:117	CT:60	TT:5
NRS6704207	1	3.949	0.3356	0.82	1.202	0.56	0.349	0.396	0.949	0.8728	1	1	AA:10	AG:38	GG:35	AA:29	AG:86	GG:67
NRS571977	1	4.056	0.3866	0.833	1.219	0.569	0.355	0.398	0.8163	0.9705	1	1	AA:34	AG:39	GG:10	AA:66	AG:87	GG:29
NRS7534404	1	4.776	0.6753	0.91	1.38	0.6	0.259	0.277	0.8054	0.4624	1	1	AA:6	AG:31	GG:46	AA:16	AG:69	GG:97
NRS12135834	1	3.084	0.3341	1.22	1.776	0.837	0.41	0.363	0.3816	0.7325	1	1	CC:27	CT:44	TT:12	CC:75	CT:82	TT:25
NRS12128282	1	3.084	0.3341	1.22	1.776	0.837	0.41	0.363	0.3816	0.7325	1	1	CC:27	CT:44	TT:12	CC:75	CT:82	TT:25
NRS10915396	1	3.108	0.3893	1.196	1.736	0.824	0.428	0.385	0.3275	0.7359	1	1	CC:13	CT:45	TT:25	CC:28	CT:84	TT:70
NRS6686714	1	2.453	0.338	1.208	1.756	0.831	0.422	0.376	0.2143	0.7004	1	1	GG:25	GT:46	TT:12	GG:72	GT:83	TT:27
NRS2945618	1	4.992	1	1.016	1.588	0.65	0.225	0.222	0.9744	0.9618	0.964	0.989	AA:48	AG:28	GG:4	AA:109	AG:62	GG:9
NRS972257	1	4.513	0.6982	0.914	1.339	0.624	0.355	0.376	0.8051	0.5737	1	1	AA:11	AT:37	TT:35	AA:24	AT:89	TT:69
NRS17456252	1	4.889	0.8252	1.058	1.629	0.688	0.241	0.231	0.9136	0.585	1	1	CC:5	CT:30	TT:48	CC:11	CT:62	TT:109
NRS499416	1	4.939	0.9196	0.96	1.428	0.646	0.307	0.316	0.5477	0.5294	1	1	AA:41	AG:33	GG:9	AA:87	AG:75	GG:20
NRS648378	1	4.847	0.9195	1.026	1.526	0.69	0.313	0.308	0.6625	0.1897	1	1	AA:9	AG:34	GG:40	AA:21	AG:70	GG:91
NRS536995	1	4.465	0.5648	0.888	1.297	0.608	0.367	0.396	0.7083	0.8808	1	1	AA:12	AG:37	GG:34	AA:28	AG:88	GG:66
NRS646542	1	4.803	0.9167	0.955	1.442	0.633	0.271	0.28	0.956	0.53	1	1	GG:44	GT:33	TT:6	GG:96	GT:70	TT:16
NRS493993	1	4.847	0.9195	1.026	1.526	0.69	0.313	0.308	0.6625	0.1897	1	1	AA:40	AG:34	GG:9	AA:91	AG:70	GG:21
NRS494138	1	4.847	0.9195	1.026	1.526	0.69	0.313	0.308	0.6625	0.1897	1	1	AA:9	AG:34	GG:40	AA:21	AG:70	GG:91
NRS495765	1	4.803	0.9167	0.955	1.442	0.633	0.271	0.28	0.956	0.53	1	1	CC:6	CT:33	TT:44	CC:16	CT:70	TT:96
NRS10799189	1	4.77	0.6078	1.109	1.657	0.742	0.319	0.297	0.3352	0.1576	0.964	1	AA:10	AG:31	GG:39	AA:20	AG:68	GG:94
NRS584938	1	4.404	0.752	0.913	1.384	0.602	0.262	0.28	0.716	0.53	0.988	1	AA:44	AC:33	CC:5	AA:96	AC:70	CC:16
NRS583170	1	4.803	0.9167	0.955	1.442	0.633	0.271	0.28	0.956	0.53	1	1	AA:6	AC:33	CC:44	AA:16	AC:70	CC:96
NRS613882	1	4.968	0.9188	1.037	1.546	0.696	0.307	0.299	0.5477	0.3437	1	1	AA:41	AG:33	GG:9	AA:92	AG:71	GG:19
NRS615185	1	2.99	0.2848	0.804	1.183	0.546	0.35	0.401	0.1688	0.4817	0.964	1	AA:7	AG:42	GG:31	AA:27	AG:92	GG:63
NRS10915404	1	4.619	0.7729	0.932	1.361	0.638	0.373	0.39	0.5048	0.925	1	1	CC:34	CT:36	TT:13	CC:68	CT:86	TT:28
NRS557477	1	3.957	0.4909	0.855	1.263	0.579	0.329	0.365	0.3446	0.7323	0.988	0.994	AA:7	AC:40	CC:35	AA:23	AC:86	CC:72
NRS565941	1	4.951	1	1.009	1.555	0.654	0.238	0.236	0.8251	0.9478	0.988	1	CC:5	CT:29	TT:48	CC:10	CT:66	TT:106
NRS7530063	1	4.615	0.5714	1.126	1.629	0.778	0.458	0.429	0.7899	0.6343	1	1	AA:25	AG:40	GG:18	AA:61	AG:86	GG:35
NRS7516132	1	4.615	0.5714	1.126	1.629	0.778	0.458	0.429	0.7899	0.6343	1	1	CC:25	CT:40	TT:18	CC:61	CT:86	TT:35
NRS9439550	1	1.977	0.1503	1.332	1.934	0.917	0.44	0.371	0.3853	0.7425	1	1	AA:28	AC:37	CC:18	AA:71	AC:87	CC:24
NRS9439551	1	4.329	0.3992	1.173	1.695	0.812	0.482	0.442	0.4488	0.3077	1	1	CC:24	CG:38	GG:21	CC:60	CG:83	GG:39
NRS9439519	1	3.111	0.1797	1.299	1.887	0.894	0.434	0.371	0.8632	0.9913	1	1	AA:27	AG:40	GG:16	AA:72	AG:85	GG:25
NRS9439521	1	4.209	0.3974	1.186	1.714	0.821	0.482	0.44	0.4488	0.3936	1	1	CC:21	CT:38	TT:24	CC:38	CT:84	TT:60
NRS9439522	1	4.209	0.3974	1.186	1.714	0.821	0.482	0.44	0.4488	0.3936	1	1	AA:21	AC:38	CC:24	AA:38	AC:84	CC:60
NRS9439523	1	4.209	0.3974	1.186	1.714	0.821	0.482	0.44	0.4488	0.3936	1	1	CC:24	CT:38	TT:21	CC:60	CT:84	TT:38
NRS9439525	1	4.209	0.3974	1.186	1.714	0.821	0.482	0.44	0.4488	0.3936	1	1	AA:24	AG:38	GG:21	AA:60	AG:84	GG:38
NRS9439527	1	3.111	0.1797	1.299	1.887	0.894	0.434	0.371	0.8632	0.9913	1	1	AA:16	AG:40	GG:27	AA:25	AG:85	GG:72
NRS10915413	1	4.04	0.3441	1.209	1.751	0.835	0.476	0.429	0.5205	0.4364	0.988	1	CC:20	CT:38	TT:24	CC:36	CT:84	TT:62
NRS4478820	1	3.821	0.3006	1.226	1.773	0.848	0.482	0.431	0.4488	0.5175	1	1	CC:24	CT:38	TT:21	CC:61	CT:85	TT:36
NRS9439563	1	3.821	0.3006	1.226	1.773	0.848	0.482	0.431	0.4488	0.5175	1	1	CC:24	CT:38	TT:21	CC:61	CT:85	TT:36
NRS4847565	1	3.214	0.2097	1.286	1.871	0.883	0.422	0.362	0.7326	0.5836	1	0.994	CC:14	CT:42	TT:27	CC:22	CT:87	TT:72
NRS874995	1	3.245	0.2105	1.282	1.864	0.881	0.422	0.363	0.7326	0.5351	1	1	AA:14	AT:42	TT:27	AA:22	AT:88	TT:72
NRS9439530	1	3.536	0.3876	1.22	1.851	0.805	0.277	0.239	0.4517	0.8059	1	1	CC:42	CT:36	TT:5	CC:106	CT:65	TT:11
NRS4847564	1	3.245	0.2105	1.282	1.864	0.881	0.422	0.363	0.7326	0.5351	1	1	AA:27	AG:42	GG:14	AA:72	AG:88	GG:22
NRS10799197	1	3.642	0.2893	1.235	1.798	0.849	0.416	0.365	0.8778	0.4626	1	1	CC:28	CT:41	TT:14	CC:71	CT:89	TT:22
NRS1326005	1	3.225	0.3954	1.288	2.208	0.751	0.145	0.116	0.814	0.2979	1	0.994	AA:2	AG:20	GG:61	AA:1	AG:40	GG:140
NRS4129058	1	2.966	0.1789	1.298	1.887	0.893	0.428	0.365	0.5955	0.2917	1	1	AA:14	AG:43	GG:26	AA:21	AG:91	GG:70
NRS12410822	1	3.496	0.2493	1.252	1.82	0.861	0.422	0.368	0.4285	0.2429	1	1	CC:13	CG:44	GG:26	CC:21	CG:92	GG:69
NRS7364349	1	0.15	0.0387	1.555	2.354	1.027	0.301	0.217	0.187	0.2617	1	1	CC:38	CT:40	TT:5	CC:109	CT:67	TT:6
NRS7512133	1	4.236	0.4995	0.791	1.37	0.457	0.123	0.151	0.8097	0.5044	0.976	1	CC:62	CT:18	TT:1	CC:130	CT:49	TT:3
NRS11801490	1	4.969	0.8868	1.053	1.836	0.604	0.127	0.121	0.5046	0.3497	1	1	AA:64	AG:17	GG:2	AA:142	AG:36	GG:4
NRS11587457	1	2.216	0.1915	0.716	1.168	0.439	0.157	0.206	0.976	0.0913	1	1	CC:2	CG:22	GG:59	CC:4	CG:67	GG:111
NRS6603834	1	2.264	0.1807	1.403	2.226	0.884	0.217	0.165	0.9503	0.295	1	1	CC:51	CT:28	TT:4	CC:125	CT:54	TT:3
NRS11576458	1	2.216	0.1915	0.716	1.168	0.439	0.157	0.206	0.976	0.0913	1	1	CC:59	CT:22	TT:2	CC:111	CT:67	TT:4
NRS11576460	1	1.804	0.1859	0.695	1.141	0.423	0.151	0.203	0.9197	0.107	1	1	CC:60	CG:21	GG:2	CC:112	CG:66	GG:4
NRS6603835	1	4.769	0.7081	0.924	1.335	0.64	0.464	0.484	0.7048	0.8704	1	1	GG:23	GT:43	TT:17	GG:48	GT:92	TT:42
NRS11260646	1	4.419	0.5345	1.155	1.726	0.773	0.307	0.277	0.9319	0.7082	1	1	CC:8	CT:35	TT:40	CC:13	CT:75	TT:94
NRS6688540	1	4.917	0.8514	0.949	1.37	0.657	0.476	0.489	0.7254	0.6516	1	1	AA:18	AG:43	GG:22	AA:42	AG:94	GG:46
NRS6603839	1	4.977	0.9254	1.025	1.48	0.71	0.476	0.47	0.7254	0.5192	1	1	CC:22	CT:43	TT:18	CC:49	CT:95	TT:38
NRS2355	1	4.437	0.5421	0.84	1.372	0.515	0.165	0.19	0.8582	0.4788	0.988	0.984	AA:57	AG:23	GG:2	AA:116	AG:58	GG:5
NRS7415936	1	4.379	0.5652	0.888	1.296	0.608	0.389	0.418	0.2928	0.0184	0.976	1	AA:28	AG:43	GG:10	AA:54	AG:104	GG:24
NRS10907211	1	4.931	0.9198	1.029	1.526	0.693	0.319	0.313	0.816	0.9592	1	1	AA:8	AC:37	CC:38	AA:18	AC:78	CC:86
NRS12724170	1	4.797	0.8405	1.057	1.566	0.714	0.325	0.313	0.6953	0.9592	1	1	CC:37	CG:38	GG:8	CC:86	CG:78	GG:18
NRS10796404	1	0.423	0.1671	0.722	1.112	0.47	0.231	0.294	0.6498	0.0408	0.964	1	AA:5	AG:27	GG:48	AA:10	AG:87	GG:85
NRS9787315	1	0.711	0.04003	1.51	2.205	1.034	0.444	0.346	0.6527	0.2445	0.976	0.984	CC:26	CG:38	GG:17	CC:80	CG:74	GG:25
NRS17028069	1	4.781	0.805	1.074	1.737	0.664	0.181	0.17	0.5982	0.8831	1	1	CC:55	CT:26	TT:2	CC:125	CT:52	TT:5
NRS12030717	1	3.979	0.7308	0.895	1.411	0.568	0.199	0.217	0.3777	0.8522	1	1	AA:2	AG:29	GG:52	AA:9	AG:61	GG:112
NRS12120052	1	4.781	0.805	1.074	1.737	0.664	0.181	0.17	0.5982	0.8831	1	1	AA:2	AG:26	GG:55	AA:5	AG:52	GG:125
NRS2071956	1	-2.075	0.01021	1.637	2.372	1.129	0.494	0.374	0.443	0.8975	1	1	CC:23	CT:38	TT:22	CC:71	CT:86	TT:25
NRS2071958	1	-2.743	0.04499	0.671	0.984	0.458	0.337	0.431	0.2098	0.142	1	1	AA:12	AG:32	GG:39	AA:29	AG:99	GG:54
NRS10796408	1	4.556	0.6242	0.855	1.396	0.524	0.163	0.185	0.8746	0.5542	1	0.994	CC:2	CT:23	TT:58	CC:5	CT:57	TT:119
NRS17028133	1	-2.799	0.005182	1.716	2.5	1.178	0.5	0.368	0.6547	0.9149	0.964	1	CC:21	CT:38	TT:21	CC:73	CT:84	TT:25
NRS2213780	1	-4.546	0.005852	0.583	0.854	0.398	0.358	0.489	0.7654	0.1168	0.976	0.994	CC:11	CT:36	TT:34	CC:38	CT:101	TT:42
NRS10796398	1	-4.315	0.006186	0.586	0.857	0.401	0.349	0.478	0.6753	0.1729	1	1	AA:11	AG:36	GG:36	AA:37	AG:100	GG:45
NRS9729649	1	-6.847	0.003233	0.557	0.816	0.38	0.348	0.489	0.594	0.0724	0.988	0.989	AA:11	AG:35	GG:36	AA:37	AG:102	GG:41
NRS7515958	1	3.992	0.4347	0.84	1.238	0.571	0.331	0.371	0.5819	0.9913	1	1	AA:36	AG:39	GG:8	AA:72	AG:85	GG:25
NRS1935759	1	4.743	0.6409	1.092	1.576	0.756	0.5	0.478	0.9126	0.8614	1	1	AA:21	AT:41	TT:21	AA:49	AT:92	TT:41
NRS1418632	1	4.152	0.4011	1.171	1.691	0.811	0.488	0.473	0.5865	0.9141	1	1	AA:21	AG:39	GG:23	AA:51	AG:90	GG:41
NRS9439614	1	-4.224	1	0.987	1.505	0.647	0.253	0.255	0.0065	0.1305	1	1	AA:10	AG:22	GG:51	AA:8	AG:77	GG:97
NRS4845837	1	4.361	0.8465	0.946	1.384	0.646	0.367	0.381	0.1873	0.5413	1	0.989	AA:36	AT:33	TT:14	AA:71	AT:81	TT:28
NRS10796403	1	3.993	0.4986	0.869	1.275	0.593	0.349	0.382	0.1662	0.4398	1	1	CC:13	CT:32	TT:38	CC:29	CT:81	TT:72
NRS7522344	1	3.555	0.438	0.846	1.243	0.577	0.343	0.382	0.1177	0.4398	1	1	GG:13	GT:31	TT:39	GG:29	GT:81	TT:72
NRS1775403	1	0.213	0.3729	1.204	1.769	0.82	0.372	0.33	0.2094	0.1088	0.988	1	CC:14	CT:33	TT:35	CC:15	CT:90	TT:77
NRS1775404	1	3.555	0.438	0.846	1.243	0.577	0.343	0.382	0.1177	0.4398	1	1	AA:39	AG:31	GG:13	AA:72	AG:81	GG:29
NRS2226156	1	3.087	0.3837	0.827	1.214	0.564	0.343	0.387	0.1177	0.5974	1	1	AA:39	AG:31	GG:13	AA:70	AG:83	GG:29
NRS12080410	1	3.935	0.7524	1.065	1.609	0.705	0.287	0.275	0.4489	0.5183	0.964	1	CC:42	CG:30	GG:8	CC:94	CG:76	GG:12
NRS1818038	1	4.748	1	1.007	1.456	0.697	0.458	0.456	0.8604	0.2498	1	1	CC:17	CT:42	TT:24	CC:34	CT:98	TT:50
NRS1695645	1	4.864	0.9157	1.033	1.564	0.683	0.274	0.268	0.515	0.7059	0.988	0.994	CC:5	CT:35	TT:42	CC:12	CT:73	TT:96
NRS4845803	1	3.836	0.4272	0.838	1.242	0.565	0.307	0.346	0.9319	0.1698	1	1	CC:8	CT:35	TT:40	CC:26	CT:74	TT:82
NRS4845804	1	3.919	0.4857	0.852	1.265	0.574	0.311	0.346	0.9712	0.1698	0.988	1	AA:8	AG:35	GG:39	AA:26	AG:74	GG:82
NRS4845805	1	3.836	0.4272	0.838	1.242	0.565	0.307	0.346	0.9319	0.1698	1	1	CC:40	CT:35	TT:8	CC:82	CT:74	TT:26
NRS10907200	1	3.836	0.4272	0.838	1.242	0.565	0.307	0.346	0.9319	0.1698	1	1	CC:40	CT:35	TT:8	CC:82	CT:74	TT:26
NRS12036552	1	3.836	0.4272	0.838	1.242	0.565	0.307	0.346	0.9319	0.1698	1	1	AA:8	AG:35	GG:40	AA:26	AG:74	GG:82
NRS1775416	1	3.836	0.4272	0.838	1.242	0.565	0.307	0.346	0.9319	0.1698	1	1	AA:8	AG:35	GG:40	AA:26	AG:74	GG:82
NRS7538946	1	3.836	0.4272	0.838	1.242	0.565	0.307	0.346	0.9319	0.1698	1	1	CC:40	CT:35	TT:8	CC:82	CT:74	TT:26
NRS10907201	1	4.745	0.7504	0.919	1.399	0.604	0.253	0.269	0.8556	0.7609	1	1	CC:5	CT:32	TT:46	CC:14	CT:70	TT:98
NRS709187	1	4.381	0.7772	1.058	1.533	0.731	0.44	0.426	0.6395	0.5446	1	1	AA:25	AT:43	TT:15	AA:62	AT:85	TT:35
NRS707583	1	4.121	0.9247	1.035	1.498	0.715	0.44	0.431	0.6395	0.3424	1	1	GG:15	GT:43	TT:25	GG:37	GT:83	TT:62
NRS9439603	1	4.341	0.7485	0.916	1.398	0.6	0.247	0.264	0.0831	0.2022	1	1	CC:8	CT:25	TT:50	CC:16	CT:64	TT:102
NRS10157819	1	4.946	1	0.951	1.735	0.521	0.102	0.107	0.8771	0.9448	1	1	CC:1	CT:15	TT:67	CC:2	CT:35	TT:145
NRS1695621	1	0.213	1	1.003	1.504	0.669	0.289	0.288	0.0301	0.4387	1	1	CC:46	CG:26	GG:11	CC:90	CG:79	GG:13
NRS945323	1	0.213	1	1.003	1.504	0.669	0.289	0.288	0.0301	0.4387	1	1	CC:11	CT:26	TT:46	CC:13	CT:79	TT:90
NRS945321	1	0.213	1	1.003	1.504	0.669	0.289	0.288	0.0301	0.4387	1	1	GG:46	GT:26	TT:11	GG:90	GT:79	TT:13
NRS1695624	1	4.531	1	1.018	1.702	0.609	0.151	0.148	0.4489	0.9974	1	1	CC:1	CG:23	GG:59	CC:4	CG:46	GG:132
NRS12145625	1	3.243	1	0.98	1.464	0.656	0.295	0.299	0.0119	0.1935	1	1	CC:46	CT:25	TT:12	CC:93	CT:69	TT:20
NRS770682	1	-0.6	0.4499	1.165	1.685	0.805	0.458	0.42	0.0418	0.3371	1	1	CC:22	CT:32	TT:29	CC:29	CT:95	TT:58
NRS6663290	1	3.543	0.8463	0.949	1.389	0.648	0.361	0.374	0.0481	0.4114	1	1	CC:38	CT:30	TT:15	CC:74	CT:80	TT:28
NRS4845808	1	4.443	0.7382	0.91	1.415	0.585	0.222	0.239	0.5203	0.8715	0.976	1	AA:5	AG:26	GG:50	AA:10	AG:67	GG:105
NRS10492947	1	3.378	1	0.978	1.506	0.635	0.235	0.239	0.1397	0.8715	1	1	GG:51	GT:25	TT:7	GG:105	GT:67	TT:10
NRS10465907	1	3.378	1	0.978	1.506	0.635	0.235	0.239	0.1397	0.8715	1	1	CC:51	CG:25	GG:7	CC:105	CG:67	GG:10
NRS12078062	1	1.993	0.6317	1.11	1.615	0.763	0.41	0.385	0.1839	0.3352	1	1	AA:11	AC:46	CC:26	AA:30	AC:80	CC:72
NRS971814	1	0.932	0.7737	1.07	1.557	0.736	0.404	0.387	0.1084	0.249	1	1	AA:26	AG:47	GG:10	AA:72	AG:79	GG:31
NRS12036857	1	4.743	0.9172	1.02	1.535	0.677	0.29	0.286	0.2391	0.4084	0.976	0.989	AA:9	AT:29	TT:43	AA:17	AT:69	TT:94
NRS6690488	1	-0.738	0.699	1.091	1.592	0.747	0.419	0.398	0.0209	0.4642	0.964	0.994	CC:22	CT:49	TT:9	CC:68	CT:82	TT:31
NRS1499395	1	-4.057	0.8508	0.964	1.396	0.665	0.428	0.437	0.0201	0.0587	1	1	CC:10	CT:51	TT:22	CC:41	CT:77	TT:64
NRS707586	1	4.361	0.8137	0.927	1.48	0.581	0.191	0.203	0.4578	0.8112	0.976	1	AA:54	AG:23	GG:4	AA:115	AG:60	GG:7
NRS1775408	1	1.835	0.09028	0.718	1.044	0.494	0.392	0.473	0.738	0.9141	1	1	AA:12	AG:41	GG:30	AA:41	AG:90	GG:51
NRS1763319	1	1.835	0.09028	0.718	1.044	0.494	0.392	0.473	0.738	0.9141	1	1	AA:30	AC:41	CC:12	AA:51	AC:90	CC:41
NRS1695629	1	1.835	0.09028	0.718	1.044	0.494	0.392	0.473	0.738	0.9141	1	1	AA:12	AC:41	CC:30	AA:41	AC:90	CC:51
NRS1763322	1	1.589	0.07454	0.71	1.032	0.489	0.392	0.475	0.738	0.7917	1	1	AA:30	AG:41	GG:12	AA:51	AG:89	GG:42
NRS1695628	1	1.154	0.06022	0.695	1.01	0.478	0.392	0.481	0.738	0.7818	1	1	AA:30	AG:41	GG:12	AA:50	AG:89	GG:43
NRS12038069	1	4.688	0.7754	1.081	1.888	0.619	0.127	0.118	0.7443	0.2732	1	1	CC:1	CG:19	GG:63	CC:1	CG:41	GG:140
NRS12038771	1	4.688	0.7754	1.081	1.888	0.619	0.127	0.118	0.7443	0.2732	1	1	AA:1	AG:19	GG:63	AA:1	AG:41	GG:140
NRS17028587	1	4.697	0.8868	1.053	1.836	0.604	0.127	0.121	0.7443	0.2471	1	1	CC:1	CT:19	TT:63	CC:1	CT:42	TT:139
NRS707580	1	4.786	0.7553	0.917	1.383	0.608	0.271	0.288	0.956	0.7573	1	1	CC:44	CT:33	TT:6	CC:93	CT:73	TT:16
NRS1081454	1	3.711	1	0.99	1.455	0.674	0.349	0.352	0.3031	0.627	1	1	GG:8	GT:42	TT:33	GG:24	GT:80	TT:78
NRS811284	1	3.444	0.4588	1.21	1.945	0.753	0.193	0.165	0.4443	0.57	1	1	GG:2	GT:28	TT:53	GG:6	GT:48	TT:128
NRS10492949	1	2.699	0.7666	0.899	1.634	0.494	0.102	0.113	0.2986	0.6084	1	1	AA:66	AC:17	CC:0	AA:144	AC:35	CC:3
NRS770705	1	3.514	0.3827	1.26	2.03	0.782	0.193	0.159	0.4443	0.8338	1	1	GG:53	GT:28	TT:2	GG:129	GT:48	TT:5
NRS770706	1	3.273	0.3174	1.286	2.075	0.797	0.193	0.157	0.4443	0.7631	1	1	CC:53	CT:28	TT:2	CC:130	CT:47	TT:5
NRS770707	1	4.11	0.5323	1.137	1.706	0.757	0.295	0.269	0.5157	0.7609	1	1	AA:6	AG:37	GG:40	AA:14	AG:70	GG:98
NRS1278832	1	4.423	0.4994	1.223	2.05	0.729	0.157	0.132	0.976	0.915	1	1	CC:59	CT:22	TT:2	CC:137	CT:42	TT:3
NRS709189	1	4.127	0.5287	1.16	1.743	0.772	0.295	0.265	0.5157	0.9178	1	0.994	AA:6	AG:37	GG:40	AA:13	AG:70	GG:98
NRS709188	1	3.181	0.8329	1.058	1.597	0.701	0.28	0.269	0.1798	0.7609	0.988	1	CC:4	CT:38	TT:40	CC:14	CT:70	TT:98
NRS2649069	1	4.997	1	0.994	1.442	0.686	0.422	0.423	0.4285	0.2774	1	1	AA:26	AG:44	GG:13	AA:57	AG:96	GG:29
NRS770710	1	4.411	0.6073	0.881	1.324	0.586	0.284	0.31	0.4028	0.5939	0.976	1	AA:5	AT:36	TT:40	AA:16	AT:81	TT:85
NRS770711	1	4.79	0.6791	1.112	1.904	0.649	0.139	0.126	0.7084	0.95	1	1	AA:2	AG:19	GG:62	AA:3	AG:40	GG:139
NRS811285	1	4.292	0.6767	0.908	1.372	0.6	0.272	0.291	0.2673	0.6066	0.976	1	CC:41	CG:36	GG:4	CC:90	CG:78	GG:14
NRS796396	1	4.996	1	1.013	1.52	0.675	0.293	0.29	0.5848	0.4213	0.988	0.994	CC:6	CT:36	TT:40	CC:13	CT:79	TT:89
NRS770693	1	4.909	0.9012	1.042	1.692	0.642	0.179	0.173	0.6525	0.8149	0.976	1	AA:54	AG:25	GG:2	AA:124	AG:53	GG:5
NRS2649078	1	4.617	0.7777	1.065	1.54	0.736	0.458	0.442	0.0518	0.0471	1	1	CC:20	CT:50	TT:13	CC:50	CT:103	TT:29
NRS873982	1	4.861	0.8505	1.051	1.52	0.726	0.452	0.44	0.0806	0.0311	1	1	AA:13	AC:49	CC:21	AA:28	AC:104	CC:50
NRS770698	1	4.725	1	0.995	1.485	0.667	0.301	0.302	0.8064	0.5688	1	1	CC:8	CG:34	GG:41	CC:15	CG:80	GG:87
NRS1414379	1	4.739	1	0.998	1.485	0.67	0.307	0.308	0.9319	0.4376	1	1	CC:40	CT:35	TT:8	CC:85	CT:82	TT:15
NRS1414380	1	4.721	0.9196	0.96	1.428	0.646	0.307	0.316	0.9319	0.4575	1	1	CC:8	CT:35	TT:40	CC:16	CT:83	TT:83
NRS2842257	1	4.674	0.7886	0.909	1.553	0.532	0.134	0.146	0.6511	0.9328	0.988	1	CC:1	CT:20	TT:61	CC:4	CT:45	TT:133
NRS2842244	1	4.535	0.5917	0.85	1.462	0.494	0.127	0.146	0.7443	0.9328	1	1	CC:1	CT:19	TT:63	CC:4	CT:45	TT:133
NRS12095646	1	4.389	0.7928	1.09	1.815	0.654	0.157	0.146	0.976	0.2681	1	1	CC:2	CG:22	GG:59	CC:2	CG:49	GG:131
NRS17028753	1	3.198	0.6033	1.14	1.888	0.688	0.163	0.146	0.5169	0.2681	1	1	AA:3	AT:21	TT:59	AA:2	AT:49	TT:131
NRS4072521	1	2.902	0.2277	1.349	2.135	0.852	0.217	0.17	0.5592	0.7058	1	1	AA:50	AG:30	GG:3	AA:126	AG:50	GG:6
NRS4412595	1	4.384	0.4588	1.21	1.945	0.753	0.193	0.165	0.9526	0.9764	1	1	GG:54	GT:26	TT:3	GG:127	GT:50	TT:5
NRS3935073	1	3.619	0.2736	1.327	2.109	0.835	0.211	0.168	0.8378	0.6368	1	1	AA:52	AC:27	CC:4	AA:127	AC:49	CC:6
NRS4623725	1	3.51	0.6171	1.14	1.85	0.703	0.181	0.162	0.5982	0.226	1	1	AA:55	AG:26	GG:2	AA:130	AG:45	GG:7
NRS11121170	1	1.154	0.133	1.389	2.094	0.921	0.316	0.25	0.3201	0.5206	0.952	1	CC:35	CT:38	TT:6	CC:104	CT:65	TT:13
NRS4845824	1	3.97	0.7707	0.938	1.376	0.64	0.375	0.39	0.2831	0.925	0.964	1	CC:29	CG:42	GG:9	CC:68	CG:86	GG:28
NRS11579676	1	4.314	0.575	1.17	2.01	0.681	0.139	0.121	0.5853	0.8122	1	1	AA:1	AG:21	GG:61	AA:3	AG:38	GG:141
NRS9729215	1	4.817	1	1.016	1.481	0.696	0.386	0.382	0.5355	0.8654	1	1	CC:30	CT:42	TT:11	CC:69	CT:87	TT:26
NRS489834	1	2.456	1	0.977	1.694	0.563	0.127	0.129	0.7443	0.0455	1	1	CC:1	CG:19	GG:63	CC:0	CG:47	GG:135
NRS1698980	1	2.553	1	1.015	1.764	0.584	0.128	0.126	0.7333	0.051	0.988	1	AA:1	AG:19	GG:62	AA:0	AG:46	GG:136
NRS1624858	1	2.51	1	0.984	1.617	0.599	0.163	0.165	0.3352	0.0078	1	1	CC:1	CT:25	TT:57	CC:0	CT:60	TT:122
NRS1765719	1	3.714	0.5861	1.131	1.728	0.741	0.262	0.239	0.35	0.0091	0.988	1	GG:4	GT:35	TT:43	GG:4	GT:79	TT:99
NRS506776	1	2.535	1	1.007	1.82	0.558	0.108	0.108	0.9782	0.1043	1	0.994	CC:66	CT:16	TT:1	CC:142	CT:39	TT:0
NRS472189	1	2.653	0.8907	1.059	1.808	0.62	0.139	0.132	0.5853	0.0404	1	1	AA:1	AG:21	GG:61	AA:0	AG:48	GG:134
NRS1287616	1	3.756	0.6611	1.112	1.702	0.726	0.253	0.234	0.4456	0.0142	1	1	AA:45	AG:34	GG:4	AA:101	AG:77	GG:4
NRS1287617	1	0.205	0.4334	1.229	2.028	0.744	0.175	0.147	0.7275	0.0206	0.964	0.989	AA:2	AG:24	GG:54	AA:0	AG:53	GG:127
NRS548726	1	3.694	0.6171	1.14	1.85	0.703	0.181	0.162	0.0445	0.039	1	1	CC:53	CT:30	TT:0	CC:124	CT:57	TT:1
NRS12133533	1	0.987	0.6502	1.142	2.053	0.636	0.114	0.102	0.0016	0.9227	1	1	AA:4	AC:11	CC:68	AA:2	AC:33	CC:147
NRS11121648	1	4.769	1	1.001	1.504	0.666	0.283	0.283	0.8514	0.5656	1	1	GG:7	GT:33	TT:43	GG:13	GT:77	TT:92
NRS489933	1	3.826	0.6772	1.089	1.636	0.725	0.289	0.272	0.5713	0.3565	1	1	CC:43	CT:32	TT:8	CC:94	CT:77	TT:11
NRS868162	1	3.941	0.377	1.221	1.87	0.798	0.259	0.223	0.8054	0.6645	1	1	CC:46	CT:31	TT:6	CC:109	CT:65	TT:8
NRS868163	1	4.165	0.412	1.189	1.77	0.798	0.319	0.283	0.7854	0.8342	1	1	CC:9	CT:35	TT:39	CC:14	CT:75	TT:93
NRS905467	1	4.363	0.4512	1.154	1.67	0.797	0.458	0.423	0.8604	0.839	1	0.994	CC:17	CT:42	TT:24	CC:33	CT:87	TT:61
NRS12079601	1	4.823	0.9137	0.966	1.483	0.63	0.241	0.247	0.6229	0.9599	1	1	AA:4	AG:32	GG:47	AA:11	AG:68	GG:103
NRS4908559	1	3.882	0.6147	0.864	1.432	0.521	0.151	0.17	0.4489	0.7058	1	1	AA:1	AG:23	GG:59	AA:6	AG:50	GG:126
NRS10746504	1	4.097	0.5132	0.806	1.368	0.475	0.133	0.159	0.662	0.8338	1	1	AA:1	AG:20	GG:62	AA:5	AG:48	GG:129
NRS2282281	1	3.405	0.6148	0.847	1.403	0.511	0.151	0.173	0.4489	0.4227	1	1	CC:1	CT:23	TT:59	CC:7	CT:49	TT:126
NRS7519953	1	1.665	0.4655	1.255	2.189	0.719	0.134	0.11	0.1472	0.364	0.988	1	CC:3	CT:16	TT:63	CC:1	CT:38	TT:143
NRS2312464	1	4.91	0.8214	1.071	1.662	0.69	0.229	0.217	0.6858	0.5336	1	1	AA:5	AG:28	GG:50	AA:10	AG:59	GG:113
NRS2134551	1	2.285	0.3331	0.766	1.254	0.468	0.157	0.195	0.3892	0.3271	1	1	CC:1	CT:24	TT:58	CC:9	CT:53	TT:120
NRS3747987	1	2.155	0.227	0.732	1.204	0.445	0.151	0.195	0.4489	0.3271	1	1	AA:1	AG:23	GG:59	AA:9	AG:53	GG:120
NRS6694744	1	1.002	0.2823	0.726	1.268	0.416	0.114	0.151	0.239	0.6254	1	1	AA:0	AG:19	GG:64	AA:5	AG:45	GG:132
NRS12033563	1	4.904	1	1.019	1.55	0.67	0.259	0.255	0.7448	0.9629	1	1	CC:45	CT:33	TT:5	CC:101	CT:69	TT:12
NRS4068399	1	4.685	0.8303	1.066	1.62	0.702	0.265	0.253	0.6395	0.8834	1	1	AA:44	AG:34	GG:5	AA:102	AG:68	GG:12
NRS11120934	1	4.597	0.8174	0.924	1.46	0.585	0.206	0.219	0.7831	0.5622	0.964	0.989	CC:3	CT:27	TT:50	CC:10	CT:59	TT:111
NRS4908639	1	2.33	0.4681	0.816	1.329	0.501	0.163	0.192	0.3352	0.2788	1	1	CC:57	CG:25	GG:1	CC:121	CG:52	GG:9
NRS812051	1	2.33	0.4681	0.816	1.329	0.501	0.163	0.192	0.3352	0.2788	1	1	AA:1	AG:25	GG:57	AA:9	AG:52	GG:121
NRS709207	1	2.33	0.4681	0.816	1.329	0.501	0.163	0.192	0.3352	0.2788	1	1	AA:1	AG:25	GG:57	AA:9	AG:52	GG:121
NRS1295101	1	4.567	0.749	1.084	1.642	0.715	0.271	0.255	0.5414	0.9629	1	1	CC:5	CT:35	TT:43	CC:12	CT:69	TT:101
NRS481762	1	2.418	0.1091	0.732	1.064	0.503	0.386	0.462	0.7588	0.5058	1	1	AA:32	AG:38	GG:13	AA:55	AG:86	GG:41
NRS806114	1	-4.72	0.05291	0.658	0.998	0.434	0.253	0.34	0.0609	0.1739	0.976	0.994	CC:42	CG:37	GG:2	CC:83	CG:73	GG:25
NRS1295107	1	0.91	0.2874	0.805	1.183	0.548	0.337	0.387	0.4778	0.0366	1	1	CC:35	CT:40	TT:8	CC:75	CT:73	TT:34
NRS7539366	1	4.394	0.5037	0.864	1.26	0.593	0.39	0.425	0.4828	0.1109	0.988	0.994	CC:32	CG:36	GG:14	CC:65	CG:78	GG:38
NRS10864321	1	4.691	0.6356	0.902	1.31	0.621	0.404	0.429	0.5001	0.1665	1	1	AA:31	AG:37	GG:15	AA:64	AG:80	GG:38
NRS11121065	1	3.055	0.2691	0.783	1.171	0.524	0.283	0.335	0.7237	0.3954	1	1	AA:6	AG:35	GG:42	AA:23	AG:76	GG:83
NRS3789563	1	2.196	0.1977	1.315	1.989	0.87	0.289	0.236	0.3003	0.7298	1	1	AA:5	AG:38	GG:40	AA:11	AG:64	GG:107
NRS3789559	1	2.921	0.1997	0.758	1.124	0.511	0.301	0.363	0.1977	0.3255	1	1	CC:43	CT:30	TT:10	CC:77	CT:78	TT:27
NRS12047044	1	3.724	0.5007	0.865	1.265	0.591	0.361	0.396	0.9406	0.0872	1	1	GG:34	GT:38	TT:11	GG:72	GT:76	TT:34
NRS3789553	1	3.621	0.5638	0.884	1.293	0.605	0.372	0.401	0.525	0.4013	0.988	1	CC:10	CT:41	TT:31	CC:32	CT:82	TT:68
NRS4908752	1	2.983	0.4959	0.862	1.267	0.587	0.348	0.382	0.3534	0.4398	0.988	1	AA:8	AC:41	CC:33	AA:29	AC:81	CC:72
NRS17029103	1	4.225	0.6992	0.916	1.341	0.626	0.361	0.382	0.6884	0.4398	1	1	AA:33	AG:40	GG:10	AA:72	AG:81	GG:29
NRS4908757	1	2.805	0.4349	0.845	1.244	0.574	0.346	0.385	0.4095	0.3352	0.976	1	AA:33	AG:40	GG:8	AA:72	AG:80	GG:30
NRS3789543	1	3.746	0.7727	0.94	1.375	0.643	0.367	0.382	0.5684	0.2772	1	1	GG:32	GT:41	TT:10	GG:73	GT:79	TT:30
NRS3789541	1	3.771	0.3608	1.206	1.789	0.813	0.331	0.291	0.5819	0.1113	1	1	CC:36	CT:39	TT:8	CC:87	CT:84	TT:11
NRS3789531	1	4.705	0.6703	0.89	1.358	0.584	0.247	0.269	0.9702	0.9422	1	1	CC:47	CT:31	TT:5	CC:97	CT:72	TT:13
NRS3789530	1	1.413	0.07668	0.607	1.039	0.355	0.12	0.184	0.832	0.6807	1	1	CC:64	CT:18	TT:1	CC:122	CT:53	TT:7
NRS3789529	1	1.922	0.1182	0.71	1.084	0.464	0.247	0.316	0.6226	0.5294	0.952	1	AA:4	AG:31	GG:44	AA:20	AG:75	GG:87
NRS12037962	1	3.95	0.3951	0.848	1.234	0.584	0.392	0.431	0.4265	0.7953	1	1	AA:11	AG:43	GG:29	AA:33	AG:91	GG:58
NRS3810989	1	-0.041	0.03563	1.543	2.308	1.031	0.331	0.243	0.2955	0.7785	1	0.994	AA:35	AG:41	GG:7	AA:103	AG:68	GG:10
NRS2273036	1	4.165	0.9053	0.948	1.516	0.593	0.194	0.202	0.9982	0.084	0.964	0.978	AA:3	AG:25	GG:52	AA:11	AG:50	GG:117
NRS9435080	1	4.055	0.436	0.801	1.359	0.472	0.133	0.16	0.662	0.1438	1	0.994	CC:62	CG:20	GG:1	CC:125	CG:54	GG:2
NRS2785585	1	4.162	0.4351	0.814	1.274	0.52	0.205	0.24	0.727	0.8242	1	0.994	AA:53	AT:26	TT:4	AA:105	AT:65	TT:11
NRS12734251	1	-4.007	0.02853	0.647	0.944	0.443	0.388	0.495	0.0182	0.6553	0.964	1	CC:7	CT:48	TT:25	CC:43	CT:94	TT:45
NRS1883606	1	3.77	1	0.983	1.533	0.63	0.225	0.228	0.9744	0.0602	0.964	1	CC:48	CT:28	TT:4	CC:104	CT:73	TT:5
NRS10864393	1	4.056	0.823	0.938	1.46	0.602	0.22	0.231	0.9749	0.1231	0.988	1	CC:4	CT:28	TT:50	CC:6	CT:72	TT:104
NRS9434741	1	2.459	0.2088	1.293	1.883	0.888	0.427	0.365	0.3814	0.8225	0.988	1	AA:25	AG:44	GG:13	AA:74	AG:83	GG:25
NRS731975	1	0.033	0.3954	0.845	1.227	0.582	0.404	0.445	0.1084	0.2064	1	0.994	AA:26	AC:47	CC:10	AA:60	AC:81	CC:40
NRS4908529	1	4.121	0.5676	0.881	1.282	0.605	0.392	0.422	0.4265	0.9783	1	0.989	CC:29	CT:43	TT:11	CC:60	CT:88	TT:32
NRS7542655	1	3.854	0.3936	1.254	2	0.786	0.205	0.17	0.3179	0.5268	1	0.984	CC:51	CG:30	GG:2	CC:122	CG:53	GG:4
NRS3827723	1	4.597	0.5568	1.124	1.649	0.767	0.367	0.341	0.5684	0.303	1	1	CC:10	CT:41	TT:32	CC:18	CT:88	TT:76
NRS10864433	1	3.373	0.286	1.232	1.798	0.844	0.398	0.349	0.6076	0.0925	1	1	CC:29	CT:42	TT:12	CC:72	CT:93	TT:17
NRS2057006	1	3.081	0.2618	0.806	1.166	0.558	0.452	0.494	0.3619	0.9394	1	0.994	CC:27	CG:37	GG:19	CC:44	CG:91	GG:46
NRS12087652	1	1.96	0.7116	0.894	1.461	0.546	0.163	0.179	0.0768	0.3621	1	1	AA:56	AG:27	GG:0	AA:121	AG:57	GG:4
NRS3789492	1	0.356	0.6365	0.867	1.39	0.541	0.181	0.203	0.0445	0.5182	1	0.989	AA:0	AT:30	TT:53	AA:6	AT:61	TT:113
NRS3789484	1	0.408	0.6373	0.864	1.384	0.54	0.181	0.203	0.0445	0.4861	1	1	CC:0	CT:30	TT:53	CC:6	CT:62	TT:114
NRS11801103	1	2.697	0.5846	0.841	1.462	0.484	0.12	0.14	0.212	0.7245	1	1	AA:0	AT:20	TT:63	AA:3	AT:45	TT:134
NRS3789470	1	2.724	0.8886	0.948	1.658	0.542	0.127	0.133	0.1977	0.9062	0.952	0.994	CC:0	CT:20	TT:59	CC:3	CT:42	TT:136
NRS17029399	1	4.308	0.7153	0.899	1.461	0.554	0.169	0.184	0.2866	0.5649	1	1	AA:56	AT:26	TT:1	AA:120	AT:57	TT:5
NRS17026985	1	4.893	0.8927	0.923	1.576	0.54	0.139	0.149	0.6177	0.5473	0.952	0.994	AA:1	AG:20	GG:58	AA:3	AG:48	GG:130
NRS11364	1	3.887	0.8091	0.912	1.473	0.565	0.177	0.191	0.2354	0.7814	0.988	0.994	AA:1	AG:27	GG:54	AA:6	AG:57	GG:118
NRS10864548	1	-1.088	0.8031	1.065	1.734	0.655	0.175	0.166	0.0538	0.5807	1	0.994	CC:0	CT:29	TT:54	CC:6	CT:48	TT:127
NRS11121879	1	1.473	0.6151	1.156	1.878	0.712	0.181	0.16	0.0445	0.3631	1	0.994	CC:53	CT:30	TT:0	CC:126	CT:52	TT:3
NRS1002966	1	2.445	0.3502	1.226	1.831	0.82	0.317	0.275	0.0981	0.7842	0.988	1	AA:35	AG:42	GG:5	AA:95	AG:74	GG:13
NRS2986738	1	3.451	0.4097	1.188	1.772	0.796	0.313	0.277	0.2739	0.9964	1	1	CC:6	CG:40	GG:37	CC:14	CG:73	GG:95
NRS9434795	1	4.428	0.4823	1.151	1.703	0.778	0.337	0.307	0.2298	0.0794	1	0.994	CC:7	CT:42	TT:34	CC:12	CT:87	TT:82
NRS4908553	1	4.091	0.8331	1.055	1.593	0.699	0.277	0.266	0.1934	0.7259	1	1	CC:41	CT:38	TT:4	CC:97	CT:73	TT:12
NRS4908901	1	4.262	0.8364	0.94	1.413	0.626	0.294	0.307	0.1177	0.2914	0.964	0.994	CC:4	CG:39	GG:37	CC:14	CG:83	GG:84
NRS4908904	1	3.583	0.3134	0.754	1.264	0.45	0.139	0.176	0.7084	0.7487	1	1	AA:62	AG:19	GG:2	AA:123	AG:54	GG:5
NRS7540913	1	3.126	0.2598	0.726	1.215	0.434	0.139	0.181	0.7084	0.6233	1	1	CC:2	CT:19	TT:62	CC:5	CT:56	TT:121
NRS1064835	1	3.598	0.374	0.778	1.307	0.464	0.139	0.171	0.7084	0.4929	1	0.994	AA:62	AG:19	GG:2	AA:123	AG:54	GG:4
NRS932112	1	3.559	0.5196	0.815	1.371	0.484	0.139	0.165	0.7084	0.295	1	1	AA:2	AG:19	GG:62	AA:3	AG:54	GG:125
NRS11122083	1	3.542	0.6948	0.885	1.494	0.524	0.139	0.154	0.7084	0.1888	1	1	AA:2	AG:19	GG:62	AA:2	AG:52	GG:128
NRS6679649	1	3.559	0.5196	0.815	1.371	0.484	0.139	0.165	0.7084	0.295	1	1	CC:62	CT:19	TT:2	CC:125	CT:54	TT:3
NRS10746502	1	3.583	0.3134	0.754	1.264	0.45	0.139	0.176	0.7084	0.7487	1	1	AA:2	AG:19	GG:62	AA:5	AG:54	GG:123
NRS731024	1	4.871	0.7709	1.075	1.571	0.736	0.38	0.363	0.3404	0.1922	1	1	AA:14	AG:35	GG:34	AA:28	AG:76	GG:78
NRS6682920	1	3.925	0.2896	1.229	1.791	0.843	0.444	0.394	0.177	0.1291	0.976	0.962	CC:28	CT:34	TT:19	CC:69	CT:74	TT:32
NRS1556036	1	4.832	1	1.018	1.632	0.635	0.187	0.184	0.4243	0.6807	1	1	AA:4	AG:23	GG:56	AA:7	AG:53	GG:122
NRS4587589	1	4.93	1	0.982	1.571	0.614	0.187	0.19	0.4243	0.4811	1	1	CC:56	CT:23	TT:4	CC:121	CT:53	TT:8
NRS6678681	1	4.581	0.9231	0.972	1.421	0.665	0.389	0.396	0.2928	0.6456	0.976	1	CC:28	CT:43	TT:10	CC:65	CT:90	TT:27
NRS742394	1	3.705	0.6298	0.904	1.323	0.618	0.399	0.423	0.0948	0.4339	0.952	1	CC:25	CT:45	TT:9	CC:58	CT:94	TT:30
NRS2235564	1	4.325	0.7189	0.905	1.461	0.561	0.175	0.19	0.6848	0.4811	1	1	CC:56	CT:25	TT:2	CC:121	CT:53	TT:8
NRS200440	1	4.707	0.7021	1.085	1.577	0.746	0.41	0.39	0.6265	0.1801	1	1	CC:15	CT:38	TT:30	CC:32	CT:78	TT:72
NRS200451	1	4.604	0.8495	1.038	1.507	0.715	0.416	0.407	0.7656	0.1313	1	1	AA:15	AT:39	TT:29	AA:35	AT:78	TT:69
NRS2235563	1	4.216	0.9019	0.951	1.549	0.584	0.169	0.176	0.7772	0.2247	1	1	AA:57	AG:24	GG:2	AA:126	AG:48	GG:8
NRS200444	1	4.592	0.9245	0.979	1.421	0.674	0.41	0.415	0.6265	0.6869	1	1	CC:30	CT:38	TT:15	CC:61	CT:91	TT:30
NRS277686	1	4.835	1	0.96	1.587	0.581	0.157	0.162	0.976	0.5061	1	1	CC:2	CG:22	GG:59	CC:6	CG:47	GG:129
NRS156989	1	4.462	0.8492	1.052	1.527	0.725	0.422	0.409	0.9136	0.1673	1	1	CC:28	CT:40	TT:15	CC:68	CT:79	TT:35
NRS3827729	1	4.242	0.8492	1.04	1.511	0.716	0.416	0.406	0.8778	0.2005	1	0.994	CC:28	CT:41	TT:14	CC:68	CT:79	TT:34
NRS278017	1	4.722	0.6293	1.105	1.611	0.757	0.392	0.368	0.8995	0.6705	1	1	CC:31	CT:39	TT:13	CC:74	CT:82	TT:26
NRS11122119	1	2.876	0.6382	1.109	1.602	0.767	0.476	0.45	0.7254	0.0584	1	0.994	GG:22	GT:43	TT:18	GG:61	GT:77	TT:43
NRS277670	1	3.322	0.7956	0.918	1.538	0.548	0.148	0.159	0.4935	0.188	0.976	1	CC:58	CT:22	TT:1	CC:131	CT:44	TT:7
NRS277672	1	2.446	0.512	1.132	1.636	0.784	0.476	0.445	0.7254	0.037	1	1	GG:22	GT:43	TT:18	GG:63	GT:76	TT:43
NRS202577	1	2.446	0.512	1.132	1.636	0.784	0.476	0.445	0.7254	0.037	1	1	CC:18	CT:43	TT:22	CC:43	CT:76	TT:63
NRS441515	1	4.985	1	0.998	1.504	0.662	0.277	0.277	0.7314	0.4624	1	1	CC:44	CG:32	GG:7	CC:97	CG:69	GG:16
NRS12065191	1	4.656	0.839	1.053	1.567	0.708	0.313	0.302	0.9412	0.403	1	1	CC:8	CT:36	TT:39	CC:19	CT:72	TT:91
NRS277675	1	-3.287	0.05992	1.649	2.724	0.998	0.187	0.122	0.0002	0.8289	1	0.989	CC:8	CT:15	TT:60	CC:3	CT:38	TT:139
NRS11122129	1	4.918	1	1.007	1.526	0.664	0.265	0.264	0.2217	0.2022	1	1	CC:8	CG:28	GG:47	CC:16	CG:64	GG:102
NRS454782	1	3.355	1	0.999	1.454	0.686	0.409	0.409	0.441	0.2493	0.988	0.994	AA:27	AT:43	TT:12	AA:67	AT:80	TT:34
NRS17027008	1	4.982	0.9145	1.027	1.565	0.674	0.262	0.257	0.4366	0.2134	0.988	0.984	AA:46	AT:29	TT:7	AA:102	AT:62	TT:15
NRS422111	1	4.655	1	0.953	1.651	0.55	0.127	0.132	0.7443	0.5887	1	1	CC:63	CT:19	TT:1	CC:138	CT:40	TT:4
NRS378930	1	3.923	0.9238	0.972	1.415	0.668	0.392	0.398	0.4265	0.5121	1	1	AA:29	AG:43	GG:11	AA:68	AG:83	GG:31
NRS406028	1	4.655	1	0.953	1.651	0.55	0.127	0.132	0.7443	0.5887	1	1	CC:63	CG:19	GG:1	CC:138	CG:40	GG:4
NRS406619	1	2.969	0.7031	0.918	1.336	0.631	0.392	0.412	0.4265	0.2104	1	1	CC:11	CT:43	TT:29	CC:35	CT:80	TT:67
NRS448886	1	3.056	0.505	0.875	1.275	0.601	0.392	0.424	0.4265	0.3215	1	0.972	AA:29	AC:43	CC:11	AA:62	AC:80	CC:35
NRS3861756	1	2.969	0.7031	0.918	1.336	0.631	0.392	0.412	0.4265	0.2104	1	1	CC:29	CG:43	GG:11	CC:67	CG:80	GG:35
NRS11122143	1	4.549	0.7539	0.926	1.401	0.613	0.265	0.28	0.5102	0.0359	1	1	CC:46	CT:30	TT:7	CC:100	CT:62	TT:20
NRS11122144	1	4.549	0.7539	0.926	1.401	0.613	0.265	0.28	0.5102	0.0359	1	1	CC:46	CT:30	TT:7	CC:100	CT:62	TT:20
NRS1542899	1	4.994	1	1.014	1.525	0.675	0.283	0.28	0.4665	0.3195	1	1	CC:8	CT:31	TT:44	CC:17	CT:68	TT:97
NRS17029864	1	4.344	1	0.98	1.467	0.655	0.306	0.31	0.7937	0.0587	0.964	1	CC:39	CT:33	TT:8	CC:92	CT:67	TT:23
NRS12735232	1	3.948	0.4751	0.852	1.278	0.567	0.277	0.31	0.7314	0.0587	1	1	AA:44	AG:32	GG:7	AA:92	AG:67	GG:23
NRS811400	1	3.237	0.5685	0.882	1.282	0.607	0.409	0.439	0.441	0.3524	0.988	0.994	CC:27	CT:43	TT:12	CC:60	CT:83	TT:38
NRS1396904	1	4.22	0.4897	0.857	1.268	0.58	0.319	0.354	0.816	0.6559	1	0.994	AA:38	AC:37	CC:8	AA:77	AC:80	CC:24
NRS12023462	1	4.652	0.6033	1.114	1.671	0.742	0.302	0.28	0.7562	0.3195	0.976	1	AA:40	AG:33	GG:8	AA:97	AG:68	GG:17
NRS4908570	1	3.618	0.5712	0.887	1.286	0.612	0.416	0.445	0.5447	0.3759	1	1	CC:13	CT:43	TT:27	CC:39	CT:84	TT:59
NRS11120779	1	4.455	0.4926	0.868	1.281	0.588	0.325	0.357	0.9136	0.5643	1	1	CC:9	CT:36	TT:38	CC:25	CT:80	TT:77
NRS1972306	1	4.553	0.5551	0.884	1.305	0.598	0.329	0.357	0.9562	0.5643	0.988	1	CC:9	CT:36	TT:37	CC:25	CT:80	TT:77
NRS11120780	1	2.503	0.391	0.836	1.217	0.574	0.401	0.445	0.3454	0.3759	0.976	1	CC:11	CT:43	TT:27	CC:39	CT:84	TT:59
NRS6655933	1	4.475	0.5423	0.877	1.314	0.586	0.283	0.31	0.4665	0.0587	1	1	CC:44	CT:31	TT:8	CC:92	CT:67	TT:23
NRS950493	1	4.475	0.5423	0.877	1.314	0.586	0.283	0.31	0.4665	0.0587	1	1	CC:8	CT:31	TT:44	CC:23	CT:67	TT:92
NRS10399866	1	4.475	0.5423	0.877	1.314	0.586	0.283	0.31	0.4665	0.0587	1	1	CC:44	CT:31	TT:8	CC:92	CT:67	TT:23
NRS12727063	1	4.629	0.7587	0.921	1.379	0.615	0.293	0.31	0.6028	0.0941	0.988	0.984	AA:42	AG:32	GG:8	AA:90	AG:67	GG:22
NRS17030041	1	4.994	1	1.014	1.525	0.675	0.283	0.28	0.4665	0.3195	1	1	CC:44	CT:31	TT:8	CC:97	CT:68	TT:17
NRS12132296	1	4.812	0.6656	1.096	1.672	0.719	0.259	0.242	0.8054	0.5816	1	1	AA:6	AC:31	CC:46	AA:12	AC:64	CC:106
NRS6577393	1	3.342	0.923	0.974	1.425	0.666	0.367	0.374	0.5684	0.1457	1	1	CC:10	CT:41	TT:32	CC:30	CT:76	TT:76
NRS1892262	1	4.242	0.7729	0.932	1.361	0.638	0.373	0.39	0.7862	0.3036	1	1	CC:32	CT:40	TT:11	CC:71	CT:80	TT:31
NRS2412219	1	4.172	0.3971	0.843	1.22	0.582	0.457	0.5	0.947	0.9407	0.988	0.994	AA:24	AG:41	GG:17	AA:45	AG:91	GG:45
NRS7519035	1	4.382	0.4548	0.865	1.25	0.599	0.464	0.5	0.9502	0.8821	1	1	CC:18	CT:41	TT:24	CC:45	CT:92	TT:45
NRS6577395	1	4.298	0.7036	0.881	1.462	0.531	0.151	0.168	0.4489	0.9529	1	1	AA:59	AG:23	GG:1	AA:126	AG:51	GG:5
NRS4908575	1	4.761	0.6378	0.909	1.318	0.627	0.422	0.445	0.5765	0.3759	1	1	AA:16	AG:38	GG:29	AA:39	AG:84	GG:59
NRS12134815	1	4.761	0.6378	0.909	1.318	0.627	0.422	0.445	0.5765	0.3759	1	1	CC:16	CT:38	TT:29	CC:39	CT:84	TT:59
NRS7538627	1	4.761	0.6378	0.909	1.318	0.627	0.422	0.445	0.5765	0.3759	1	1	AA:29	AT:38	TT:16	AA:59	AT:84	TT:39
NRS10864252	1	4.824	0.8506	0.962	1.393	0.664	0.44	0.449	0.9818	0.5356	1	0.978	AA:26	AT:41	TT:16	AA:56	AT:84	TT:38
NRS12239076	1	4.576	0.6046	1.165	1.918	0.708	0.169	0.148	0.2866	0.2394	1	1	CC:1	CG:26	GG:56	CC:2	CG:50	GG:130
NRS10864255	1	4.766	0.7073	1.081	1.562	0.748	0.47	0.451	0.7662	0.3603	1	1	CC:19	CT:40	TT:24	CC:40	CT:84	TT:58
NRS1013248	1	4.187	0.4499	1.165	1.685	0.805	0.458	0.42	0.2498	0.3868	1	1	AA:20	AC:36	CC:27	AA:35	AC:83	CC:64
NRS17030082	1	4.503	0.5091	1.137	1.645	0.785	0.452	0.42	0.3619	0.3868	1	1	AA:27	AG:37	GG:19	AA:64	AG:83	GG:35
NRS6679134	1	3.975	0.5084	1.152	1.666	0.796	0.458	0.423	0.2498	0.6656	1	1	AA:20	AG:36	GG:27	AA:34	AG:86	GG:62
NRS4518923	1	3.818	0.4954	1.157	1.691	0.792	0.386	0.352	0.5355	0.627	1	1	AA:30	AG:42	GG:11	AA:78	AG:80	GG:24
NRS6701312	1	3.388	0.2251	1.257	1.815	0.87	0.476	0.467	0.7254	0.9283	1	1	CC:22	CT:43	TT:18	CC:40	CT:90	TT:52
NRS6698901	1	3.157	0.1903	1.287	1.86	0.891	0.47	0.467	0.886	0.9283	1	1	CC:23	CT:42	TT:18	CC:40	CT:90	TT:52
NRS12128446	1	4.829	1	1.017	1.525	0.678	0.289	0.286	0.9743	0.4364	1	1	AA:42	AG:34	GG:7	AA:95	AG:70	GG:17
NRS10128022	1	-1.581	0.03279	1.793	3.039	1.057	0.173	0.104	0.2698	0.4203	0.976	1	AA:54	AG:26	GG:1	AA:147	AG:32	GG:3
NRS17030129	1	4.696	0.6959	0.911	1.339	0.62	0.343	0.365	0.9171	0.7323	1	0.994	CC:36	CT:37	TT:10	CC:72	CT:86	TT:23
NRS7525119	1	4.906	0.7745	1.058	1.539	0.727	0.404	0.39	0.8122	0.8279	1	1	CC:29	CT:41	TT:13	CC:67	CT:88	TT:27
NRS2898915	1	3.563	0.298	0.815	1.183	0.562	0.463	0.486	0.543	0.9916	0.976	0.978	CC:22	CT:43	TT:16	CC:42	CT:89	TT:47
NRS12061141	1	4.92	0.8481	0.947	1.38	0.65	0.396	0.409	0.9562	0.8772	0.988	1	AA:13	AG:39	GG:30	AA:31	AG:87	GG:64
NRS7543531	1	4.588	0.5663	0.89	1.298	0.61	0.384	0.412	0.9625	0.738	0.988	1	AA:12	AG:39	GG:31	AA:32	AG:86	GG:64
NRS11120818	1	4.553	0.5557	1.199	2.111	0.681	0.127	0.108	0.7443	0.9379	1	0.994	AA:63	AT:19	TT:1	AA:144	AT:35	TT:2
NRS11588846	1	4.441	0.9022	0.938	1.524	0.577	0.177	0.187	0.6888	0.5096	0.952	1	AA:54	AG:22	GG:3	AA:119	AG:58	GG:5
NRS4243823	1	4.595	0.5714	1.115	1.615	0.77	0.452	0.425	0.6761	0.8758	1	0.989	AA:16	AG:43	GG:24	AA:32	AG:89	GG:59
NRS3986512	1	4.96	0.8443	1.039	1.529	0.707	0.349	0.341	0.949	0.9682	1	1	CC:10	CT:38	TT:35	CC:21	CT:82	TT:79
NRS12048981	1	3.606	1	0.998	1.458	0.683	0.384	0.385	0.3268	0.5154	0.988	1	CC:10	CT:43	TT:29	CC:29	CT:82	TT:71
NRS7517585	1	3.904	0.3434	1.238	1.859	0.825	0.301	0.258	0.8064	0.9576	1	1	AA:41	AG:34	GG:8	AA:100	AG:70	GG:12
NRS6577408	1	4.82	0.9144	0.97	1.483	0.634	0.247	0.253	0.5303	0.8058	1	1	CC:4	CT:33	TT:46	CC:11	CT:70	TT:101
NRS7524998	1	4.322	0.4579	1.189	1.791	0.789	0.293	0.258	0.9896	0.9576	0.988	1	CC:41	CT:34	TT:7	CC:100	CT:70	TT:12
NRS4074963	1	4.838	1	1.002	1.451	0.692	0.44	0.439	0.6395	0.9804	1	0.994	CC:15	CG:43	GG:25	CC:35	CG:89	GG:57
NRS12025462	1	4.804	0.7784	0.932	1.347	0.645	0.458	0.475	0.7899	0.9736	1	1	CC:18	CT:40	TT:25	CC:41	CT:91	TT:50
NRS10746466	1	4.417	0.7584	1.075	1.604	0.72	0.315	0.299	0.6165	0.6409	0.976	1	CC:39	CT:33	TT:9	CC:88	CT:79	TT:15
NRS11120825	1	4.182	0.4458	0.86	1.255	0.59	0.373	0.409	0.5048	0.8772	1	1	AA:13	AT:36	TT:34	AA:31	AT:87	TT:64
NRS6690314	1	4.231	0.4097	1.188	1.772	0.796	0.313	0.277	0.3438	0.4624	1	1	CC:41	CT:32	TT:10	CC:97	CT:69	TT:16
NRS7553100	1	4.534	0.5345	1.155	1.726	0.773	0.307	0.277	0.5477	0.4624	1	1	AA:9	AG:33	GG:41	AA:16	AG:69	GG:97
NRS10779671	1	4.534	0.5345	1.155	1.726	0.773	0.307	0.277	0.5477	0.4624	1	1	CC:41	CT:33	TT:9	CC:97	CT:69	TT:16
NRS3923058	1	4.2	1	0.97	1.632	0.577	0.145	0.148	0.5142	0.5596	1	1	AA:1	AG:22	GG:60	AA:5	AG:44	GG:133
NRS4908596	1	2.377	0.231	1.274	1.876	0.865	0.361	0.308	0.3051	0.6684	1	1	AA:36	AT:34	TT:13	AA:86	AT:80	TT:16
NRS9434833	1	4.942	1	0.98	1.535	0.625	0.211	0.214	0.8378	0.4695	1	1	AA:4	AG:27	GG:52	AA:10	AG:58	GG:114
NRS7511741	1	2.311	0.1373	0.732	1.09	0.492	0.289	0.357	0.6158	0.1736	1	1	CC:6	CT:36	TT:41	CC:19	CT:92	TT:71
NRS7515073	1	3.331	0.3536	1.221	1.82	0.82	0.319	0.277	0.2139	0.7082	1	1	CC:6	CG:41	GG:36	CC:13	CG:75	GG:94
NRS9434834	1	4.921	1	1.018	1.583	0.654	0.226	0.223	0.6015	0.2005	0.988	1	CC:5	CT:27	TT:50	CC:12	CT:57	TT:113
NRS9434835	1	2.554	0.2126	0.778	1.137	0.532	0.394	0.455	0.2604	0.795	0.964	0.978	CC:27	CG:43	GG:10	CC:52	CG:90	GG:36
NRS2071917	1	1.676	0.1086	0.724	1.053	0.498	0.386	0.464	0.5355	0.819	1	1	AA:30	AG:42	GG:11	AA:53	AG:89	GG:40
NRS2071918	1	4.942	1	0.98	1.535	0.625	0.211	0.214	0.8378	0.4695	1	1	AA:4	AG:27	GG:52	AA:10	AG:58	GG:114
NRS4908440	1	4.521	0.8883	0.947	1.658	0.541	0.12	0.126	0.832	0.2005	1	1	CC:1	CT:18	TT:64	CC:1	CT:44	TT:137
NRS11120842	1	0.349	0.1298	1.342	1.944	0.926	0.488	0.415	0.5865	0.0874	1	0.972	AA:23	AT:39	TT:21	AA:55	AT:97	TT:25
NRS7528710	1	1.793	0.1106	0.715	1.07	0.478	0.277	0.349	0.8378	0.1751	1	1	CC:43	CT:34	TT:6	CC:73	CT:91	TT:18
NRS7527268	1	3.664	0.5344	0.869	1.312	0.576	0.268	0.297	0.2845	0.9938	0.988	1	AA:42	AG:36	GG:4	AA:90	AG:76	GG:16
NRS7532024	1	3.894	0.8467	0.96	1.406	0.656	0.361	0.371	0.3051	0.7425	1	1	CC:36	CT:34	TT:13	CC:71	CT:87	TT:24
NRS10779675	1	3.195	0.3977	1.231	1.958	0.773	0.205	0.173	0.3179	0.7765	1	1	AA:51	AC:30	CC:2	AA:125	AC:51	CC:6
NRS6656160	1	3.955	0.5557	1.123	1.649	0.765	0.361	0.335	0.3807	0.8535	1	1	CC:9	CT:42	TT:32	CC:21	CT:80	TT:81
NRS4908600	1	4.745	0.7504	0.919	1.399	0.604	0.253	0.269	0.8556	0.7609	1	1	CC:46	CT:32	TT:5	CC:98	CT:70	TT:14
NRS12090163	1	3.472	0.3008	0.812	1.176	0.561	0.44	0.492	0.6395	0.7671	1	0.978	AA:15	AG:43	GG:25	AA:44	AG:87	GG:47
NRS4908601	1	3.85	0.4527	0.862	1.249	0.596	0.428	0.464	0.5955	0.5983	1	1	CC:26	CT:43	TT:14	CC:54	CT:87	TT:41
NRS12751444	1	3.456	0.2643	1.257	1.863	0.848	0.343	0.294	0.3845	0.6437	1	0.972	CC:34	CT:41	TT:8	CC:87	CT:76	TT:14
NRS7527889	1	3.895	0.3189	1.231	1.813	0.837	0.361	0.315	0.9406	0.7176	1	0.994	CC:34	CT:38	TT:11	CC:86	CT:76	TT:19
NRS13376128	1	3.984	0.6372	0.879	1.409	0.549	0.181	0.201	0.5982	0.4373	1	1	AA:2	AC:26	CC:55	AA:9	AC:55	CC:118
NRS4908602	1	2.737	0.3396	0.82	1.195	0.562	0.401	0.45	0.3454	0.5872	0.976	0.984	CC:27	CT:43	TT:11	CC:56	CT:85	TT:38
NRS6675661	1	1.979	0.2994	0.807	1.171	0.556	0.404	0.456	0.2503	0.5209	1	1	AA:27	AG:45	GG:11	AA:56	AG:86	GG:40
NRS6667429	1	1.153	0.375	0.808	1.263	0.517	0.205	0.242	0.0944	0.8834	1	1	AA:1	AG:32	GG:50	AA:11	AG:66	GG:105
NRS6678950	1	2.024	0.2582	0.798	1.159	0.55	0.404	0.459	0.2503	0.6137	1	1	CC:27	CG:45	GG:11	CC:55	CG:87	GG:40
NRS11120869	1	4.138	0.7471	0.925	1.417	0.604	0.241	0.255	0.6229	0.4088	1	1	CC:4	CG:32	GG:47	CC:14	CG:65	GG:103
NRS6680365	1	3.17	0.2248	1.259	1.819	0.872	0.47	0.473	0.5592	0.9141	1	1	AA:17	AG:44	GG:22	AA:51	AG:90	GG:41
NRS7550518	1	4.176	0.3951	1.205	1.819	0.799	0.293	0.256	0.9896	0.7672	0.988	0.989	CC:41	CT:34	TT:7	CC:99	CT:70	TT:11
NRS4908605	1	2.305	0.1112	1.363	1.97	0.944	0.464	0.459	0.9502	0.8366	1	1	AA:18	AC:41	CC:24	AA:54	AC:89	CC:39
NRS11120876	1	2.746	0.1911	0.754	1.129	0.504	0.277	0.337	0.7314	0.6043	1	0.994	AA:7	AG:32	GG:44	AA:19	AG:84	GG:78
NRS4908607	1	3.127	0.4208	1.192	1.761	0.807	0.343	0.305	0.2811	0.7465	1	1	AA:12	AG:33	GG:38	AA:16	AG:79	GG:87
NRS1304710	1	4.412	0.8422	1.046	1.544	0.708	0.341	0.331	0.8293	0.3325	0.988	0.994	CC:10	CG:36	GG:36	CC:17	CG:86	GG:78
NRS1304711	1	3.34	0.6229	1.109	1.628	0.755	0.361	0.338	0.3051	0.555	1	1	GG:36	GT:34	TT:13	GG:78	GT:85	TT:19
NRS1304712	1	3.177	0.6919	1.092	1.608	0.742	0.349	0.33	0.1662	0.7935	1	1	CC:13	CT:32	TT:38	CC:19	CT:82	TT:81
NRS2157499	1	3.599	0.6953	1.082	1.588	0.738	0.361	0.343	0.3051	0.6306	1	1	CC:13	CT:34	TT:36	CC:20	CT:85	TT:77
NRS7514988	1	3.731	0.6218	1.107	1.628	0.753	0.355	0.332	0.4679	0.4807	1	1	CC:12	CT:35	TT:36	CC:18	CT:85	TT:79
NRS12035586	1	2.037	0.5733	1.12	1.618	0.775	0.476	0.448	0.0644	0.8818	1	1	CC:27	CT:33	TT:23	CC:55	CT:91	TT:36
NRS7521056	1	2.459	1	0.972	1.538	0.615	0.199	0.203	0.0609	0.8112	1	1	AA:6	AT:21	TT:56	AA:7	AT:60	TT:115
NRS4908451	1	4.214	0.5863	1.13	1.725	0.74	0.259	0.236	0.4132	0.9478	1	1	CC:47	CG:29	GG:7	CC:106	CG:66	GG:10
NRS6693725	1	4.993	1	1.011	1.539	0.665	0.259	0.257	0.7448	0.7126	1	0.994	GG:5	GT:33	TT:45	GG:11	GT:71	TT:99
NRS1476047	1	2.664	0.7788	1.059	1.53	0.733	0.476	0.462	0.0644	0.9451	1	1	CC:23	CT:33	TT:27	CC:39	CT:90	TT:53
NRS6701870	1	3.031	0.9077	0.956	1.512	0.605	0.199	0.206	0.0609	0.9014	1	1	CC:6	CT:21	TT:56	CC:8	CT:59	TT:115
NRS6577427	1	3.33	1	0.98	1.535	0.625	0.211	0.214	0.1275	0.8751	1	1	CC:6	CT:23	TT:54	CC:8	CT:62	TT:112
NRS7544004	1	2.664	0.7788	1.059	1.53	0.733	0.476	0.462	0.0644	0.9451	1	1	AA:23	AC:33	CC:27	AA:39	AC:90	CC:53
NRS6577428	1	3.808	0.6657	1.116	1.698	0.734	0.268	0.247	0.238	0.9599	0.988	1	CC:46	CT:28	TT:8	CC:103	CT:68	TT:11
NRS12028181	1	4.181	0.5171	1.166	1.772	0.768	0.271	0.242	0.6169	0.7966	1	1	CC:45	CT:31	TT:7	CC:104	CT:68	TT:10
NRS7512599	1	1.85	0.3729	1.211	1.779	0.825	0.367	0.324	0.1873	0.4719	1	1	CC:14	CT:33	TT:36	CC:17	CT:84	TT:81
NRS7549870	1	1.957	0.3254	1.228	1.8	0.838	0.38	0.332	0.3404	0.2987	1	1	AA:14	AG:35	GG:34	AA:17	AG:87	GG:78
NRS7547519	1	1.957	0.3254	1.228	1.8	0.838	0.38	0.332	0.3404	0.2987	1	1	CC:34	CT:35	TT:14	CC:78	CT:87	TT:17
NRS9988463	1	2.702	0.4422	0.845	1.236	0.578	0.361	0.401	0.3051	0.4817	1	1	CC:36	CT:34	TT:13	CC:63	CT:92	TT:27
NRS6661170	1	2.702	0.4422	0.845	1.236	0.578	0.361	0.401	0.3051	0.4817	1	1	AA:13	AG:34	GG:36	AA:27	AG:92	GG:63
NRS7549382	1	3.093	0.3484	1.249	1.959	0.796	0.223	0.187	0.2344	0.8638	1	1	CC:52	CG:25	GG:6	CC:120	CG:56	GG:6
NRS4908612	1	4.221	0.9243	0.968	1.405	0.666	0.41	0.418	0.9738	0.1087	1	1	AA:29	AT:40	TT:14	AA:67	AT:78	TT:37
NRS1034453	1	4.333	0.5817	1.168	1.987	0.686	0.15	0.131	0.483	0.9555	0.964	0.984	GG:57	GT:22	TT:1	GG:135	GT:41	TT:3
NRS7517429	1	-2.211	0.208	1.424	2.414	0.84	0.157	0.115	0.0138	0.3014	1	1	CC:62	CT:16	TT:5	CC:141	CT:40	TT:1
NRS1034454	1	-2.211	0.208	1.424	2.414	0.84	0.157	0.115	0.0138	0.3014	1	1	GG:5	GT:16	TT:62	GG:1	GT:40	TT:141
NRS11120892	1	4.213	0.5715	0.895	1.298	0.616	0.41	0.437	0.9738	0.2615	1	1	AA:29	AG:40	GG:14	AA:54	AG:97	GG:31
NRS2412147	1	3.422	0.3111	0.772	1.217	0.49	0.193	0.236	0.5184	0.9478	1	1	CC:55	CT:24	TT:4	CC:106	CT:66	TT:10
NRS7528998	1	-0.152	0.2623	1.359	2.317	0.798	0.151	0.115	0.0692	0.3014	1	1	AA:4	AG:17	GG:62	AA:1	AG:40	GG:141
NRS4908615	1	4.154	0.4468	0.86	1.251	0.591	0.438	0.475	0.2934	0.0273	0.964	0.984	AA:13	AT:44	TT:23	AA:33	AT:104	TT:42
NRS11120894	1	4.643	0.9248	0.976	1.415	0.673	0.439	0.445	0.9303	0.3601	0.988	1	GG:26	GT:40	TT:16	GG:53	GT:96	TT:33
NRS4908453	1	4.749	0.6935	0.922	1.362	0.624	0.325	0.343	0.3725	0.0725	1	1	AA:36	AG:40	GG:7	AA:73	AG:93	GG:16
NRS1894654	1	4.839	0.7404	1.075	1.656	0.698	0.244	0.231	0.9418	0.7725	0.988	1	CC:5	CT:30	TT:47	CC:9	CT:66	TT:107
NRS6577435	1	4.46	0.7408	1.093	1.679	0.712	0.247	0.231	0.5804	0.7725	1	1	GG:48	GT:29	TT:6	GG:107	GT:66	TT:9
NRS2071924	1	4.911	0.9187	0.959	1.434	0.642	0.295	0.304	0.5157	0.5473	1	0.994	AA:6	AG:37	GG:40	AA:15	AG:80	GG:86
NRS11120896	1	4.595	0.692	0.919	1.36	0.621	0.319	0.338	0.4606	0.0554	1	1	AA:7	AG:39	GG:37	AA:15	AG:93	GG:74
NRS9660884	1	4.941	1	0.983	1.426	0.678	0.422	0.426	0.7326	0.3629	1	1	CC:27	CT:42	TT:14	CC:57	CT:95	TT:30
NRS10489142	1	4.744	0.6827	0.912	1.367	0.608	0.283	0.302	0.7237	0.3569	1	1	CC:6	CT:35	TT:42	CC:14	CT:82	TT:86
NRS7543711	1	4.648	0.789	1.097	1.842	0.653	0.152	0.141	0.439	0.7159	0.988	0.994	CC:58	CT:23	TT:1	CC:133	CT:45	TT:3
NRS12134803	1	3.928	1	1.011	1.641	0.623	0.175	0.173	0.6848	0.1869	1	1	AA:2	AG:25	GG:56	AA:8	AG:47	GG:127
NRS2301462	1	4.179	1	1.003	1.487	0.676	0.319	0.319	0.4606	0.6047	1	1	CC:7	CT:39	TT:37	CC:20	CT:76	TT:86
NRS2301463	1	3.798	0.8424	1.048	1.547	0.71	0.337	0.327	0.4778	0.3907	1	1	AA:35	AT:40	TT:8	AA:85	AT:75	TT:22
NRS10864295	1	4.738	0.6985	1.09	1.591	0.746	0.386	0.365	0.8758	0.8225	1	1	CC:31	CT:40	TT:12	CC:74	CT:83	TT:25
NRS7553372	1	4.099	1	1.007	1.494	0.679	0.319	0.318	0.4606	0.5522	1	0.994	CC:37	CG:39	GG:7	CC:86	CG:75	GG:20
NRS6674628	1	3.401	0.6155	1.157	1.878	0.713	0.183	0.162	0.5826	0.226	0.988	1	AA:2	AG:26	GG:54	AA:7	AG:45	GG:130
NRS705681	1	4.755	0.7077	1.118	1.814	0.689	0.181	0.165	0.2047	0.1202	1	0.984	AA:54	AG:28	GG:1	AA:122	AG:55	GG:2
NRS705680	1	4.152	1	0.971	1.703	0.554	0.12	0.124	0.832	0.1291	1	1	AA:1	AG:18	GG:64	AA:5	AG:35	GG:142
NRS4908456	1	4.388	0.7597	1.081	1.609	0.726	0.313	0.297	0.5592	0.7283	1	1	AA:7	AG:38	GG:38	AA:17	AG:74	GG:91
NRS845241	1	3.22	0.8903	1.03	1.774	0.598	0.133	0.129	0.662	0.0506	1	1	AA:62	AG:20	GG:1	AA:141	AG:35	GG:6
NRS845240	1	4.757	0.712	1.119	1.801	0.694	0.187	0.17	0.5179	0.5019	1	1	CC:54	CT:27	TT:2	CC:124	CT:54	TT:4
NRS4908625	1	4.526	1	1.008	1.488	0.682	0.331	0.33	0.5819	0.6824	1	1	AA:36	AG:39	GG:8	AA:83	AG:78	GG:21
NRS845196	1	4.829	0.7621	0.922	1.372	0.619	0.301	0.319	0.8064	0.86	1	1	AA:8	AG:34	GG:41	AA:19	AG:78	GG:85
NRS845195	1	4.829	0.7621	0.922	1.372	0.619	0.301	0.319	0.8064	0.86	1	1	AA:41	AG:34	GG:8	AA:85	AG:78	GG:19
NRS845194	1	4.893	0.8396	0.945	1.408	0.634	0.301	0.313	0.8064	0.9592	1	1	CC:41	CT:34	TT:8	CC:86	CT:78	TT:18
NRS705672	1	4.829	0.7621	0.922	1.372	0.619	0.301	0.319	0.8064	0.86	1	1	CC:41	CT:34	TT:8	CC:85	CT:78	TT:19
NRS845262	1	4.857	0.7619	0.926	1.379	0.622	0.305	0.321	0.8438	0.6843	0.988	1	GG:8	GT:34	TT:40	GG:20	GT:77	TT:85
NRS845265	1	3.857	0.5415	0.866	1.297	0.578	0.283	0.313	0.3712	0.9592	1	1	CC:5	CT:37	TT:41	CC:18	CT:78	TT:86
NRS3752543	1	4.784	0.9205	1.033	1.527	0.699	0.331	0.324	0.5819	0.9659	1	1	AA:8	AG:39	GG:36	AA:19	AG:80	GG:83
NRS11579620	1	3.951	0.7682	0.931	1.371	0.632	0.337	0.354	0.8267	0.1553	1	0.994	AA:36	AG:38	GG:9	AA:80	AG:74	GG:27
NRS845208	1	3.749	0.6306	0.898	1.312	0.614	0.367	0.393	0.5684	0.3657	1	1	AA:32	AG:41	GG:10	AA:70	AG:81	GG:31
NRS845232	1	4.299	0.8468	0.951	1.391	0.651	0.367	0.379	0.5684	0.5622	1	1	CC:32	CT:41	TT:10	CC:72	CT:82	TT:28
NRS2097518	1	4.204	0.6856	0.907	1.353	0.608	0.295	0.316	0.6853	0.4575	1	1	CC:42	CT:33	TT:8	CC:83	CT:83	TT:16
NRS6695220	1	3.86	0.8492	1.04	1.511	0.716	0.416	0.406	0.5447	0.3311	1	0.994	CC:13	CG:43	GG:27	CC:33	CG:81	GG:67
NRS10127772	1	3.438	0.4786	0.832	1.339	0.517	0.175	0.203	0.2641	0.8532	1	0.989	CC:4	CG:21	GG:58	CC:7	CG:59	GG:114
NRS763162	1	2.657	0.804	0.91	1.49	0.556	0.163	0.176	0.3352	0.2247	1	1	AA:57	AT:25	TT:1	AA:126	AT:48	TT:8
NRS10864301	1	1.986	0.4843	0.836	1.336	0.523	0.181	0.209	0.0897	0.6751	1	1	AA:5	AG:20	GG:58	AA:7	AG:62	GG:113
NRS12088178	1	4.925	0.9208	0.974	1.441	0.658	0.329	0.335	0.9562	0.605	0.988	1	CC:37	CT:36	TT:9	CC:82	CT:78	TT:22
NRS1193219	1	4.982	0.9206	1.018	1.507	0.688	0.325	0.321	0.5428	0.2773	1	1	AA:10	AG:34	GG:39	AA:22	AG:73	GG:87
NRS1193220	1	4.945	1	1.012	1.526	0.671	0.277	0.275	0.7314	0.9218	1	1	CC:7	CT:32	TT:44	CC:14	CT:72	TT:96
NRS1193221	1	0.583	0.6183	1.102	1.629	0.746	0.337	0.316	0.0809	0.2775	1	1	AA:40	AC:30	CC:13	AA:82	AC:85	CC:15
NRS17030886	1	3.779	0.3678	0.816	1.215	0.548	0.316	0.362	0.9632	0.2886	0.952	0.994	AA:37	AG:34	GG:8	AA:77	AG:77	GG:27
NRS1193247	1	1.523	0.07083	0.695	1.016	0.476	0.355	0.442	0.8051	0.3077	1	1	AA:35	AG:37	GG:11	AA:60	AG:83	GG:39
NRS1616122	1	4.373	0.7754	1.081	1.888	0.619	0.127	0.118	0.5046	0.7009	1	1	AA:2	AG:17	GG:64	AA:2	AG:39	GG:141
NRS1193238	1	4.2	0.7083	0.896	1.476	0.544	0.16	0.176	0.4512	0.7487	0.976	1	AA:58	AG:20	GG:3	AA:123	AG:54	GG:5
NRS1201529	1	3.407	0.807	0.933	1.519	0.574	0.169	0.179	0.1996	0.6847	1	1	AA:59	AG:20	GG:4	AA:122	AG:55	GG:5
NRS1149331	1	3.287	0.3921	1.267	2.19	0.733	0.139	0.113	0.7084	0.3316	1	1	AA:2	AG:19	GG:62	AA:1	AG:39	GG:142
NRS732401	1	4.539	0.8926	1.061	1.795	0.628	0.145	0.137	0.814	0.1085	1	1	CC:61	CT:20	TT:2	CC:138	CT:38	TT:6
NRS1011127	1	0.952	0.0913	1.391	2.011	0.963	0.47	0.448	0.886	0.0995	1	1	AA:23	AG:42	GG:18	AA:31	AG:101	GG:50
NRS1149339	1	3.386	0.2275	1.273	1.881	0.862	0.349	0.297	0.5845	0.2831	1	1	AA:34	AT:40	TT:9	AA:87	AT:82	TT:13
NRS1193182	1	2.846	0.1756	1.328	1.984	0.889	0.319	0.261	0.816	0.3569	1	1	CC:8	CT:37	TT:38	CC:10	CT:75	TT:97
NRS2693958	1	-0.042	0.05178	1.475	2.151	1.011	0.456	0.363	0.8758	0.2071	0.964	1	AA:17	AG:39	GG:24	AA:20	AG:92	GG:70
NRS2796483	1	1.482	0.1286	1.345	1.951	0.928	0.494	0.42	0.5794	0.3371	0.976	1	AA:22	AG:38	GG:21	AA:58	AG:95	GG:29
NRS1619495	1	-0.716	0.04581	1.47	2.13	1.014	0.476	0.382	0.3326	0.4251	1	1	CC:25	CT:37	TT:21	CC:67	CT:91	TT:24
NRS1079330	1	2.191	0.1403	1.381	2.068	0.922	0.323	0.257	0.7758	0.2694	0.988	0.984	AA:8	AT:37	TT:37	AA:9	AT:74	TT:96
NRS17030993	1	3.506	0.254	1.369	2.357	0.795	0.145	0.11	0.5142	0.8808	1	1	AA:60	AG:22	GG:1	AA:144	AG:36	GG:2
NRS7526892	1	4.359	0.7032	1.089	1.58	0.75	0.422	0.401	0.7326	0.1032	1	1	AA:27	AG:42	GG:14	AA:60	AG:98	GG:24
NRS1750849	1	1.261	0.1783	0.669	1.178	0.38	0.108	0.154	0.2449	0.4565	1	1	CC:2	CG:14	GG:67	CC:3	CG:50	GG:129
NRS1309332	1	2.384	0.1623	1.324	1.949	0.9	0.367	0.305	0.5684	0.085	1	1	AA:10	AG:41	GG:32	AA:12	AG:87	GG:83
NRS1725269	1	2.172	0.1142	1.389	2.083	0.926	0.313	0.247	0.9412	0.3971	1	1	CC:8	CT:36	TT:39	CC:9	CT:72	TT:101
NRS10864304	1	-0.212	0.5634	0.887	1.298	0.606	0.361	0.39	0.1333	0.0879	1	0.994	AA:37	AG:32	GG:14	AA:62	AG:97	GG:22
NRS1725260	1	3.503	0.4894	0.842	1.339	0.53	0.187	0.214	0.4243	0.5502	1	1	CC:56	CT:23	TT:4	CC:111	CT:64	TT:7
NRS1725261	1	2.154	0.2478	0.79	1.158	0.538	0.343	0.398	0.5546	0.2301	1	1	AA:37	AC:35	CC:11	AA:62	AC:95	CC:25
NRS12033734	1	2.615	0.2392	1.376	2.259	0.839	0.181	0.138	0.5982	0.1256	1	0.994	CC:55	CG:26	GG:2	CC:132	CG:48	GG:1
NRS6577446	1	1.351	0.2412	0.777	1.147	0.527	0.319	0.376	0.0739	0.945	1	1	CC:42	CT:29	TT:12	CC:71	CT:85	TT:26
NRS749958	1	2.107	0.1757	0.761	1.119	0.517	0.331	0.394	0.1524	0.7563	1	0.989	CC:12	CT:31	TT:40	CC:29	CT:84	TT:67
NRS2177901	1	3.13	0.3909	1.212	1.834	0.8	0.283	0.246	0.7237	0.0522	1	0.984	AA:6	AG:35	GG:42	AA:6	AG:76	GG:97
NRS4908646	1	3.399	0.2793	0.773	1.196	0.5	0.217	0.264	0.4786	0.8965	1	1	CC:5	CT:26	TT:52	CC:13	CT:70	TT:99
NRS1193167	1	1.435	0.2536	0.73	1.233	0.432	0.133	0.173	0.164	0.4521	1	1	CC:61	CT:22	TT:0	CC:123	CT:55	TT:4
NRS10218514	1	0.951	0.1295	0.72	1.081	0.479	0.278	0.348	0.6779	0.1292	0.976	0.978	CC:43	CT:31	TT:7	CC:71	CT:90	TT:17
NRS1193169	1	3.1	0.1943	0.744	1.155	0.479	0.219	0.273	0.588	0.3425	0.964	0.994	CC:48	CG:29	GG:3	CC:93	CG:77	GG:11
NRS11120970	1	4.998	1	1.004	1.452	0.694	0.482	0.481	0.6671	0.566	0.988	1	AA:20	AG:39	GG:23	AA:44	AG:87	GG:51
NRS12562733	1	4.475	0.7784	0.932	1.347	0.645	0.458	0.475	0.8604	0.3906	1	1	CC:17	CG:42	GG:24	CC:44	CG:85	GG:53
NRS12755955	1	1.19	0.2579	0.754	1.194	0.476	0.187	0.234	0.5179	0.0356	1	1	AA:54	AG:27	GG:2	AA:112	AG:55	GG:15
NRS6697897	1	0.701	0.7768	1.111	1.923	0.642	0.133	0.121	0.164	0.3497	1	1	CC:0	CT:22	TT:61	CC:4	CT:36	TT:142
NRS6696544	1	0.135	0.03921	0.671	0.973	0.463	0.41	0.492	0.3816	0.3716	1	1	AA:27	AC:44	CC:12	AA:41	AC:97	CC:44
NRS4317829	1	3.039	0.2044	0.742	1.138	0.484	0.229	0.286	0.828	0.9586	1	1	CC:4	CT:30	TT:49	CC:15	CT:74	TT:93
NRS10492961	1	0.405	0.04866	0.682	0.99	0.47	0.398	0.492	0.3312	0.5506	1	1	AA:11	AG:44	GG:28	AA:42	AG:95	GG:45
NRS7519687	1	2.716	0.6837	0.865	1.491	0.502	0.13	0.147	0.1801	0.6232	0.976	0.972	CC:60	CT:21	TT:0	CC:128	CT:46	TT:3
NRS12139380	1	4.36	0.6196	0.854	1.404	0.52	0.157	0.179	0.976	0.3621	1	1	AA:59	AG:22	GG:2	AA:121	AG:57	GG:4
NRS12139470	1	4.36	0.6196	0.854	1.404	0.52	0.157	0.179	0.976	0.3621	1	1	AA:59	AG:22	GG:2	AA:121	AG:57	GG:4
NRS12139551	1	4.36	0.6196	0.854	1.404	0.52	0.157	0.179	0.976	0.3621	1	1	AA:59	AG:22	GG:2	AA:121	AG:57	GG:4
NRS17031185	1	4.617	0.6599	0.83	1.501	0.459	0.102	0.121	0.8771	0.8122	1	1	GG:1	GT:15	TT:67	GG:3	GT:38	TT:141
NRS4311910	1	4.617	0.6599	0.83	1.501	0.459	0.102	0.121	0.8771	0.8122	1	1	CC:1	CT:15	TT:67	CC:3	CT:38	TT:141
NRS17031211	1	4.005	0.3813	0.783	1.304	0.471	0.146	0.18	0.5039	0.3544	0.988	0.994	CC:59	CT:22	TT:1	CC:120	CT:57	TT:4
NRS12089124	1	4.36	0.6196	0.854	1.404	0.52	0.157	0.179	0.976	0.3621	1	1	GG:2	GT:22	TT:59	GG:4	GT:57	TT:121
NRS10495758	1	4.642	0.7116	0.894	1.461	0.546	0.163	0.179	0.8746	0.3621	1	1	AA:58	AG:23	GG:2	AA:121	AG:57	GG:4
NRS4908660	1	2.267	0.163	0.744	1.11	0.499	0.3	0.365	0.6702	0.4626	0.964	1	CC:8	CT:32	TT:40	CC:22	CT:89	TT:71
NRS12126201	1	-2.005	0.304	1.38	2.401	0.793	0.139	0.104	0.1428	0.1099	1	1	CC:60	CT:23	TT:0	CC:148	CT:30	TT:4
NRS9434882	1	0.767	0.5986	0.882	1.34	0.58	0.253	0.277	0.0543	0.715	1	1	CC:43	CG:38	GG:2	CC:96	CG:71	GG:15
NRS17376559	1	-3.781	0.1477	1.521	2.615	0.885	0.151	0.104	0.1062	0.1099	1	1	AA:0	AG:25	GG:58	AA:4	AG:30	GG:148
NRS4908473	1	4.033	1	0.996	1.605	0.618	0.181	0.181	0.5982	0.314	1	1	CC:2	CT:26	TT:55	CC:8	CT:50	TT:124
NRS6658296	1	4.01	0.4023	0.764	1.355	0.43	0.114	0.144	0.9775	0.4188	0.952	0.972	AA:1	AG:16	GG:62	AA:5	AG:41	GG:131
NRS3011926	1	0.895	0.5479	1.135	1.677	0.768	0.348	0.319	0.0572	0.5758	0.988	0.989	AA:6	AG:45	GG:31	AA:20	AG:75	GG:85
NRS4908677	1	0.883	0.4259	1.177	1.734	0.799	0.36	0.323	0.0832	0.4771	0.988	0.994	AA:7	AG:45	GG:30	AA:21	AG:75	GG:85
NRS947413	1	2.417	0.1256	1.376	2.038	0.928	0.358	0.288	0.4343	0.7573	0.976	1	CC:12	CG:34	GG:35	CC:16	CG:73	GG:93
NRS2995034	1	4.085	0.4281	1.18	1.735	0.803	0.361	0.324	0.5823	0.9659	1	1	AA:35	AG:36	GG:12	AA:83	AG:80	GG:19
NRS4908684	1	4.085	0.4281	1.18	1.735	0.803	0.361	0.324	0.5823	0.9659	1	1	CC:35	CG:36	GG:12	CC:83	CG:80	GG:19
NRS4908688	1	3.994	0.6516	1.126	1.744	0.727	0.235	0.214	0.7982	0.2994	1	1	CC:49	CT:29	TT:5	CC:110	CT:66	TT:6
NRS2066293	1	3.584	0.2595	1.24	1.793	0.858	0.482	0.429	0.7506	0.8968	1	1	CC:20	CT:40	TT:23	CC:33	CT:90	TT:59
NRS9919220	1	4.757	0.6289	1.119	1.792	0.699	0.193	0.176	0.9526	0.7487	1	1	CC:3	CT:26	TT:54	CC:5	CT:54	TT:123
NRS9919223	1	3.584	0.2595	1.24	1.793	0.858	0.482	0.429	0.7506	0.8968	1	1	CC:20	CT:40	TT:23	CC:33	CT:90	TT:59
NRS2051646	1	3.248	0.2489	1.268	1.842	0.872	0.428	0.371	0.5955	0.9913	1	1	AA:26	AG:43	GG:14	AA:72	AG:85	GG:25
NRS41402249	1	1.018	0.1863	0.669	1.163	0.385	0.117	0.166	0.2318	0.6012	0.976	0.994	CC:0	CG:19	GG:62	CC:4	CG:52	GG:125
NRS11587880	1	4.085	0.3339	1.255	1.999	0.788	0.205	0.17	0.727	0.367	1	1	CC:4	CT:26	TT:53	CC:7	CT:48	TT:127
NRS707455	1	1.083	0.2824	1.246	1.821	0.852	0.392	0.341	0.1314	0.484	1	1	CC:16	CT:33	TT:34	CC:19	CT:86	TT:77
NRS707458	1	3.825	0.3807	1.201	1.754	0.822	0.392	0.349	0.2092	0.3032	1	1	AA:10	AG:45	GG:28	AA:19	AG:89	GG:74
NRS2239846	1	2.657	0.8977	0.955	1.591	0.573	0.151	0.157	0.1062	0.4116	1	1	AA:0	AG:25	GG:58	AA:3	AG:51	GG:128
NRS707460	1	1.374	0.09143	0.723	1.049	0.498	0.404	0.484	0.1084	0.0995	1	1	CC:10	CT:47	TT:26	CC:37	CT:102	TT:43
NRS836755	1	3.69	0.3917	0.841	1.224	0.578	0.438	0.48	0.2934	0.693	0.964	0.984	GG:13	GT:44	TT:23	GG:40	GT:92	TT:47
NRS228727	1	4.434	0.6381	0.902	1.306	0.624	0.463	0.489	0.4747	0.8769	0.988	1	CC:22	CT:44	TT:16	CC:47	CT:92	TT:43
NRS707463	1	4.36	0.5133	0.882	1.275	0.611	0.458	0.489	0.5366	0.8769	1	1	CC:23	CT:44	TT:16	CC:47	CT:92	TT:43
NRS10864315	1	4.38	0.6576	0.895	1.392	0.576	0.217	0.236	0.4786	0.9478	1	1	AA:5	AG:26	GG:52	AA:10	AG:66	GG:106
NRS697686	1	4.653	0.6395	0.904	1.306	0.626	0.464	0.489	0.7048	0.8769	1	1	AA:17	AG:43	GG:23	AA:43	AG:92	GG:47
NRS17031578	1	4.844	0.7178	1.091	1.746	0.682	0.193	0.18	0.5184	0.5569	1	0.994	GG:4	GT:24	TT:55	GG:7	GT:51	TT:123
NRS228642	1	4.325	0.449	1.183	1.798	0.778	0.281	0.249	0.3551	0.4709	0.964	0.994	AA:8	AG:29	GG:43	AA:13	AG:64	GG:104
NRS228688	1	4.331	0.4504	1.167	1.687	0.806	0.464	0.426	0.9502	0.9997	1	1	GG:18	GT:41	TT:24	GG:33	GT:89	TT:60
NRS228694	1	4.502	0.5095	1.139	1.647	0.787	0.458	0.426	0.8604	0.9997	1	1	CC:17	CT:42	TT:24	CC:33	CT:89	TT:60
NRS697690	1	4.541	0.5082	1.136	1.646	0.784	0.457	0.426	0.947	0.9997	0.988	1	AA:17	AG:41	GG:24	AA:33	AG:89	GG:60
NRS697693	1	4.771	0.7075	1.083	1.565	0.75	0.476	0.456	0.9292	0.7991	1	1	CC:19	CT:41	TT:23	CC:37	CT:92	TT:53
NRS707472	1	2.586	0.3029	1.222	1.765	0.846	0.494	0.456	0.2277	0.7991	1	1	AA:23	AC:36	CC:24	AA:53	AC:92	CC:37
NRS228652	1	3.68	0.3536	1.221	1.82	0.82	0.319	0.277	0.437	0.9964	1	1	CC:40	CT:33	TT:10	CC:95	CT:73	TT:14
NRS4908486	1	1.304	0.1038	1.539	2.563	0.925	0.175	0.121	0.0604	0.8122	1	1	CC:59	CT:19	TT:5	CC:141	CT:38	TT:3
NRS2859389	1	2.475	0.3052	1.263	1.958	0.815	0.247	0.206	0.9706	0.0913	0.976	1	AA:5	AG:30	GG:46	AA:4	AG:67	GG:111
NRS17031661	1	1.649	0.3239	0.716	1.285	0.4	0.102	0.137	0.2986	0.7233	1	1	CC:0	CT:17	TT:66	CC:4	CT:42	TT:136
NRS504560	1	1.456	0.2225	0.771	1.161	0.512	0.265	0.319	0.1106	0.8689	1	1	CC:42	CT:38	TT:3	CC:84	CT:80	TT:18
NRS500508	1	1.191	0.1857	0.743	1.119	0.493	0.265	0.327	0.1106	0.7039	1	0.984	AA:3	AC:38	CC:42	AA:18	AC:81	CC:80
NRS857081	1	0.85	0.158	0.732	1.098	0.488	0.274	0.341	0.0784	0.484	0.988	1	AA:40	AC:39	CC:3	AA:77	AC:86	CC:19
NRS2066980	1	4.438	0.5134	1.133	1.636	0.785	0.488	0.481	0.4389	0.5393	1	1	AA:20	AG:45	GG:18	AA:40	AG:95	GG:47
NRS2066978	1	3.835	0.3527	1.296	2.149	0.782	0.169	0.135	0.2866	0.1413	1	0.994	AA:56	AG:26	GG:1	AA:133	AG:47	GG:1
NRS228720	1	1.69	0.5298	1.148	1.724	0.764	0.299	0.271	0.3759	0.1083	0.988	0.994	AA:9	AG:31	GG:42	AA:9	AG:80	GG:92
NRS228719	1	1.57	0.6024	1.121	1.682	0.747	0.295	0.272	0.3509	0.0948	1	1	CC:43	CT:31	TT:9	CC:92	CT:81	TT:9
NRS1040395	1	3.311	0.7027	1.087	1.579	0.748	0.416	0.396	0.7656	0.0891	1	1	CC:29	CT:39	TT:15	CC:61	CT:98	TT:23
NRS1040396	1	1.768	0.07333	1.626	2.72	0.972	0.177	0.117	0.7408	0.6908	0.988	0.989	CC:56	CG:23	GG:3	CC:141	CG:36	GG:3
NRS227147	1	3.995	0.3484	1.249	1.959	0.796	0.223	0.187	0.4765	0.5096	1	1	CC:49	CT:31	TT:3	CC:119	CT:58	TT:5
NRS227163	1	4.331	0.5065	1.146	1.66	0.79	0.44	0.407	0.6395	0.2092	1	1	AA:25	AG:43	GG:15	AA:60	AG:96	GG:26
NRS12068202	1	3.95	0.3951	0.848	1.234	0.584	0.392	0.431	0.4265	0.7953	1	1	AA:29	AG:43	GG:11	AA:58	AG:91	GG:33
NRS161803	1	3.434	0.3003	0.811	1.175	0.56	0.445	0.497	0.4332	0.9411	0.988	0.994	AA:27	AG:37	GG:18	AA:46	AG:90	GG:45
NRS161822	1	3.663	0.3023	0.821	1.19	0.566	0.416	0.464	0.5447	0.1189	1	1	CC:13	CT:43	TT:27	CC:34	CT:101	TT:47
NRS226484	1	3.746	0.3972	0.841	1.219	0.581	0.422	0.464	0.7326	0.1189	1	1	CC:14	CT:42	TT:27	CC:34	CT:101	TT:47
NRS2453021	1	4.708	0.6293	1.105	1.611	0.757	0.392	0.368	0.4265	0.2429	1	1	AA:11	AG:43	GG:29	AA:21	AG:92	GG:69
NRS863171	1	4.789	0.7787	1.055	1.525	0.73	0.464	0.451	0.4121	0.5603	1	1	AA:16	AG:45	GG:22	AA:35	AG:94	GG:53
NRS2493214	1	4.757	0.9248	1.028	1.488	0.71	0.457	0.451	0.3389	0.5603	0.988	1	AA:15	AG:45	GG:22	AA:35	AG:94	GG:53
NRS161811	1	3.663	0.3023	0.821	1.19	0.566	0.416	0.464	0.5447	0.1189	1	1	AA:13	AG:43	GG:27	AA:34	AG:101	GG:47
NRS2493215	1	4.292	0.4504	1.167	1.687	0.806	0.464	0.426	0.7048	0.7614	1	1	CC:17	CT:43	TT:23	CC:32	CT:91	TT:59
NRS150914	1	3.15	0.4512	1.161	1.68	0.803	0.488	0.451	0.2668	0.7521	0.988	1	AA:19	AC:46	CC:17	AA:56	AC:88	CC:38
NRS226249	1	3.848	0.2944	1.226	1.779	0.844	0.445	0.396	0.7363	0.8728	0.988	1	AA:17	AG:39	GG:26	AA:29	AG:86	GG:67
NRS178932	1	3.931	0.4334	1.168	1.712	0.797	0.373	0.338	0.4591	0.9423	1	1	AA:31	AG:42	GG:10	AA:80	AG:81	GG:21
NRS161808	1	2.757	0.1839	1.296	1.882	0.893	0.487	0.448	0.6505	0.6521	0.964	1	CC:18	CT:42	TT:20	CC:57	CT:87	TT:38
NRS17367289	1	3.456	0.252	1.256	1.823	0.866	0.451	0.396	0.5606	0.8728	0.988	1	CC:26	CT:38	TT:18	CC:67	CT:86	TT:29
NRS225100	1	3.012	0.1845	1.29	1.869	0.891	0.458	0.396	0.4786	0.8728	1	1	CC:26	CT:38	TT:19	CC:67	CT:86	TT:29
NRS397349	1	4.293	0.5019	1.154	1.678	0.793	0.427	0.392	0.6717	0.9629	0.988	0.994	AA:14	AC:42	CC:26	AA:28	AC:86	CC:67
NRS28624	1	3.456	0.252	1.256	1.823	0.866	0.451	0.396	0.5606	0.8728	0.988	1	GG:26	GT:38	TT:18	GG:67	GT:86	TT:29
NRS225132	1	3.486	0.2513	1.254	1.821	0.864	0.445	0.39	0.4332	0.685	0.988	1	AA:18	AC:37	CC:27	AA:29	AC:84	CC:69
NRS9434586	1	2.478	0.1112	1.355	1.959	0.938	0.482	0.442	0.7506	0.4719	1	1	CC:23	CT:40	TT:20	CC:38	CT:85	TT:59
NRS4908727	1	1.002	0.06539	1.43	2.085	0.981	0.433	0.348	0.1024	0.4974	0.988	0.994	CC:19	CT:33	TT:30	CC:24	CT:78	TT:79
NRS7545677	1	0.933	0.06425	1.447	2.111	0.993	0.433	0.345	0.1024	0.4265	0.988	0.994	CC:19	CT:33	TT:30	CC:24	CT:77	TT:80
NRS7553544	1	-0.359	0.04187	1.501	2.184	1.031	0.44	0.343	0.0785	0.6133	1	1	CC:30	CT:33	TT:20	CC:80	CT:79	TT:23
NRS6703955	1	-0.359	0.04187	1.501	2.184	1.031	0.44	0.343	0.0785	0.6133	1	1	CC:30	CG:33	GG:20	CC:80	CG:79	GG:23
NRS11121090	1	0.655	0.05324	1.465	2.131	1.007	0.44	0.349	0.0785	0.3533	1	1	AA:20	AG:33	GG:30	AA:25	AG:77	GG:80
NRS7524424	1	0.393	0.05328	1.458	2.122	1.002	0.44	0.35	0.0785	0.5229	1	0.989	AA:20	AG:33	GG:30	AA:24	AG:78	GG:78
NRS4418631	1	0.655	0.05324	1.465	2.131	1.007	0.44	0.349	0.0785	0.3533	1	1	AA:20	AG:33	GG:30	AA:25	AG:77	GG:80
NRS12134193	1	3.753	0.254	1.369	2.357	0.795	0.145	0.11	0.814	0.5432	1	1	AA:2	AG:20	GG:61	AA:3	AG:34	GG:145
NRS4908736	1	4.325	1	0.977	1.454	0.657	0.307	0.312	0.5477	0.571	1	0.994	CC:41	CT:33	TT:9	CC:84	CT:81	TT:16
NRS12136685	1	3.468	0.2613	1.248	1.803	0.864	0.464	0.481	0.3446	0.566	1	1	AA:26	AC:37	CC:20	AA:44	AC:87	CC:51
NRS12566369	1	3.267	0.2613	1.248	1.803	0.864	0.464	0.481	0.3446	0.7818	1	1	AA:20	AG:37	GG:26	AA:50	AG:89	GG:43
NRS7529511	1	3.483	0.251	0.796	1.164	0.544	0.355	0.409	0.4768	0.2838	1	1	AA:9	AG:41	GG:33	AA:27	AG:95	GG:60
NRS6577472	1	4.845	0.8055	1.07	1.729	0.662	0.183	0.173	0.8499	0.4227	0.988	1	CC:3	CT:24	TT:55	CC:7	CT:49	TT:126
NRS12047115	1	4.68	0.9017	1.031	1.675	0.635	0.175	0.17	0.6848	0.7058	1	1	AA:56	AG:25	GG:2	AA:126	AG:50	GG:6
NRS11121111	1	4.399	1	1.011	1.641	0.623	0.175	0.173	0.6848	0.4227	1	1	AA:2	AG:25	GG:56	AA:7	AG:49	GG:126
NRS12048097	1	3.464	1	1.01	1.688	0.605	0.152	0.151	0.439	0.2864	0.988	1	CC:58	CT:23	TT:1	CC:133	CT:43	TT:6
NRS11121119	1	3.586	1	0.989	1.651	0.593	0.152	0.154	0.439	0.3352	0.988	1	CC:1	CG:23	GG:58	CC:6	CG:44	GG:132
NRS17032281	1	4.953	1	0.985	1.452	0.668	0.337	0.341	0.4778	0.484	1	1	CC:35	CT:40	TT:8	CC:77	CT:86	TT:19
NRS6663882	1	3.478	0.2181	1.35	2.16	0.844	0.205	0.16	0.3063	0.4546	1	0.994	CC:5	CT:24	TT:54	CC:6	CT:46	TT:129
NRS11587140	1	4.749	0.7148	1.093	1.757	0.68	0.189	0.176	0.9597	0.4823	0.988	1	AA:54	AG:25	GG:3	AA:125	AG:50	GG:7
NRS11121129	1	2.09	0.8194	1.072	1.672	0.687	0.223	0.211	0.0683	0.6473	1	0.989	AA:7	AG:23	GG:53	AA:7	AG:62	GG:111
NRS6701941	1	1.293	0.6484	1.105	1.725	0.708	0.223	0.206	0.0683	0.434	1	1	AA:53	AG:23	GG:7	AA:113	AG:63	GG:6
NRS425371	1	4.76	0.7083	1.082	1.562	0.75	0.494	0.486	0.9115	0.7745	1	1	CC:20	CT:42	TT:21	CC:49	CT:89	TT:44
NRS6683603	1	2.026	0.5097	0.87	1.26	0.6	0.422	0.456	0.2143	0.3468	1	1	AA:25	AC:46	CC:12	AA:57	AC:84	CC:41
NRS478128	1	4.326	0.8846	1.05	1.852	0.596	0.12	0.115	0.4101	0.7587	1	1	CC:2	CT:16	TT:65	CC:2	CT:38	TT:142
NRS428180	1	4.594	1	1.016	1.47	0.703	0.452	0.448	0.3892	0.8818	1	1	GG:15	GT:45	TT:23	GG:36	GT:91	TT:55
NRS506403	1	-0.628	0.6959	1.094	1.602	0.747	0.378	0.357	0.0806	0.1223	0.988	1	AA:28	AG:46	GG:8	AA:80	AG:74	GG:28
NRS12049468	1	4.426	1	0.985	1.424	0.682	0.458	0.462	0.289	0.8185	1	1	CC:22	CT:46	TT:15	CC:52	CT:92	TT:38
NRS388933	1	4.751	0.9251	0.981	1.42	0.677	0.451	0.456	0.4497	0.7991	0.988	1	AA:15	AG:44	GG:23	AA:37	AG:92	GG:53
NRS11121137	1	4.782	0.8511	0.959	1.388	0.663	0.446	0.456	0.5069	0.7991	1	1	CC:24	CT:44	TT:15	CC:53	CT:92	TT:37
NRS367915	1	4.867	0.9252	0.972	1.406	0.672	0.452	0.459	0.3892	0.4906	1	1	AA:23	AG:45	GG:15	AA:51	AG:95	GG:36
NRS534231	1	-5.1	0.02267	0.529	0.923	0.304	0.108	0.187	0.2449	0.0337	1	1	AA:67	AG:14	GG:2	AA:116	AG:64	GG:2
NRS4301655	1	2.158	0.1076	1.373	1.987	0.949	0.482	0.404	0.903	0.9222	1	1	AA:19	AG:42	GG:22	AA:30	AG:87	GG:65
NRS2046845	1	2.635	0.1328	1.333	1.927	0.922	0.5	0.429	0.9126	0.4364	1	1	AA:21	AT:41	TT:21	AA:62	AT:84	TT:36
NRS7520292	1	3.449	0.2492	1.248	1.817	0.858	0.427	0.374	0.6717	0.8509	0.988	1	AA:14	AC:42	CC:26	AA:26	AC:84	CC:72
NRS389709	1	2.344	0.1302	1.34	1.94	0.926	0.476	0.404	0.7254	0.6851	1	1	AA:22	AG:43	GG:18	AA:66	AG:85	GG:31
NRS10779700	1	2.675	0.1841	1.292	1.872	0.891	0.47	0.407	0.6332	0.5569	0.988	1	CC:17	CT:43	TT:22	CC:32	CT:84	TT:66
NRS2661869	1	1.535	0.1882	1.283	1.855	0.887	0.482	0.42	0.3168	0.3868	1	1	CC:17	CT:46	TT:20	CC:35	CT:83	TT:64
NRS433590	1	2.961	0.3477	1.199	1.733	0.83	0.482	0.437	0.3168	0.7012	1	1	AA:20	AG:46	GG:17	AA:59	AG:87	GG:36
NRS17032407	1	1.75	0.1532	1.442	2.357	0.882	0.187	0.137	0.1709	0.786	1	1	AA:53	AT:29	TT:1	AA:135	AT:44	TT:3
NRS3850464	1	2.653	0.361	1.203	1.785	0.81	0.335	0.296	0.9122	0.038	0.988	0.994	AA:9	AT:37	TT:36	AA:10	AT:87	TT:84
NRS11121152	1	4.137	0.9087	0.944	1.485	0.601	0.205	0.214	0.7453	0.0551	1	1	AA:52	AG:28	GG:3	AA:108	AG:70	GG:4
NRS1107284	1	3.86	0.8179	0.94	1.485	0.595	0.199	0.209	0.3777	0.6324	1	1	CC:2	CT:29	TT:52	CC:9	CT:58	TT:115
NRS1466654	1	3.75	1	0.974	1.542	0.615	0.206	0.211	0.3379	0.6201	0.964	0.978	GG:2	GT:29	TT:49	GG:9	GT:57	TT:112
NRS11584036	1	1.751	0.9017	1.031	1.675	0.635	0.175	0.17	0.2431	0.1537	1	1	CC:55	CT:27	TT:1	CC:128	CT:46	TT:8
NRS7518563	1	4.608	0.5751	1.145	1.768	0.742	0.241	0.217	0.6229	0.4927	1	1	CC:47	CT:32	TT:4	CC:110	CT:65	TT:7
NRS12711517	1	3.895	0.3091	1.263	1.95	0.818	0.253	0.212	0.9119	0.9489	0.976	1	AA:5	AG:31	GG:45	AA:8	AG:61	GG:113
NRS10864350	1	2.75	0.7698	0.941	1.384	0.64	0.343	0.357	0.175	0.5643	1	1	AA:7	AG:43	GG:33	AA:25	AG:80	GG:77
NRS10779702	1	2.997	0.1915	1.45	2.507	0.838	0.145	0.104	0.1236	0.1158	1	1	AA:0	AG:24	GG:59	AA:0	AG:38	GG:144
NRS301791	1	3.77	0.3096	1.34	2.327	0.772	0.139	0.107	0.1428	0.1055	1	1	AA:0	AT:23	TT:60	AA:0	AT:39	TT:143
NRS12754538	1	3.926	0.6034	0.878	1.326	0.581	0.265	0.291	0.3021	0.8761	1	1	AA:43	AG:36	GG:4	AA:91	AG:76	GG:15
NRS302719	1	2.54	0.1507	1.499	2.572	0.873	0.152	0.107	0.1034	0.1055	0.988	1	AA:57	AC:25	CC:0	AA:143	AC:39	CC:0
NRS172531	1	2.708	0.1541	1.478	2.535	0.861	0.151	0.107	0.1062	0.1055	1	1	CC:0	CT:25	TT:58	CC:0	CT:39	TT:143
NRS301801	1	2.708	0.1541	1.478	2.535	0.861	0.151	0.107	0.1062	0.1055	1	1	AA:58	AG:25	GG:0	AA:143	AG:39	GG:0
NRS301802	1	-0.377	0.1297	0.654	1.111	0.385	0.127	0.181	0.187	0.9934	1	1	AA:0	AT:21	TT:62	AA:6	AT:54	TT:122
NRS6577491	1	-0.505	0.1357	0.653	1.098	0.388	0.133	0.19	0.164	0.7945	1	1	GG:0	GT:22	TT:61	GG:6	GT:57	TT:119
NRS17032657	1	0.083	0.9202	0.975	1.448	0.657	0.313	0.319	0.1086	0.1231	1	1	GG:5	GT:42	TT:36	GG:23	GT:70	TT:89
NRS1463051	1	-0.338	0.1354	0.665	1.119	0.395	0.133	0.187	0.164	0.8638	1	1	AA:61	AT:22	TT:0	AA:120	AT:56	TT:6
NRS6577499	1	0.32	0.1681	0.677	1.14	0.402	0.133	0.184	0.164	0.5649	1	1	CC:61	CG:22	GG:0	CC:120	CG:57	GG:5
NRS7537982	1	0.497	0.1349	0.66	1.112	0.392	0.133	0.188	0.164	0.2449	1	0.994	CC:0	CT:22	TT:61	CC:4	CT:60	TT:117
NRS6675857	1	3.92	0.5344	0.866	1.308	0.574	0.265	0.294	0.3021	0.7952	1	1	AA:4	AG:36	GG:43	AA:15	AG:77	GG:90
NRS11121204	1	-0.688	0.1079	0.642	1.078	0.382	0.133	0.192	0.164	0.7273	1	1	AA:61	AG:22	GG:0	AA:118	AG:58	GG:6
NRS12136766	1	-0.049	0.1357	0.653	1.098	0.388	0.133	0.19	0.164	0.4575	1	1	CC:0	CT:22	TT:61	CC:5	CT:59	TT:118
NRS1463053	1	-0.688	0.1079	0.642	1.078	0.382	0.133	0.192	0.164	0.7273	1	1	CC:0	CT:22	TT:61	CC:6	CT:58	TT:118
NRS10864361	1	3.17	0.2129	0.703	1.176	0.421	0.139	0.186	0.7084	0.7065	1	0.989	CC:62	CT:19	TT:2	CC:120	CT:53	TT:7
NRS4908506	1	-0.688	0.1079	0.642	1.078	0.382	0.133	0.192	0.164	0.7273	1	1	AA:0	AC:22	CC:61	AA:6	AC:58	CC:118
NRS7556169	1	-0.738	0.103	0.63	1.069	0.372	0.127	0.187	0.187	0.8638	1	1	CC:62	CT:21	TT:0	CC:120	CT:56	TT:6
NRS12025126	1	3.088	0.5254	1.159	1.747	0.769	0.304	0.273	0.08	0.5652	0.952	0.994	CC:35	CT:40	TT:4	CC:94	CT:75	TT:12
NRS10864363	1	4.469	0.5233	0.862	1.317	0.564	0.241	0.269	0.6229	0.6533	1	1	GG:47	GT:32	TT:4	GG:96	GT:74	TT:12
NRS12024032	1	0.506	0.08996	0.641	1.067	0.385	0.139	0.201	0.7084	0.1248	1	1	AA:62	AG:19	GG:2	AA:113	AG:65	GG:4
NRS12567502	1	4.62	0.6654	0.895	1.375	0.583	0.235	0.255	0.7226	0.2617	1	1	AA:48	AT:31	TT:4	AA:98	AT:75	TT:9
NRS12028160	1	-1.383	0.1178	0.651	1.076	0.394	0.145	0.206	0.2615	0.0913	1	1	AA:62	AG:18	GG:3	AA:111	AG:67	GG:4
NRS4908511	1	-1.116	0.1176	0.661	1.091	0.4	0.146	0.206	0.2715	0.0913	0.988	1	CC:61	CG:18	GG:3	CC:111	CG:67	GG:4
NRS10864368	1	4.491	0.4974	1.196	2.02	0.708	0.151	0.129	0.9197	0.5244	1	1	AA:2	AG:21	GG:60	AA:4	AG:39	GG:139
NRS2765507	1	-0.567	1	1.006	1.695	0.597	0.146	0.146	0.1206	0.202	0.988	1	AA:58	AG:24	GG:0	AA:135	AG:41	GG:6
NRS2274971	1	4.677	0.8119	0.936	1.503	0.583	0.188	0.198	0.551	0.955	0.964	1	CC:2	CT:26	TT:52	CC:7	CT:58	TT:117
NRS7534552	1	4.022	1	0.986	1.532	0.635	0.226	0.228	0.4581	0.5175	0.988	1	CC:48	CT:31	TT:3	CC:110	CT:61	TT:11
NRS4908796	1	2.199	0.7372	1.097	1.695	0.71	0.247	0.23	0.2468	0.2541	0.976	0.967	AA:3	AG:34	GG:44	AA:12	AG:57	GG:107
NRS11806366	1	3.909	0.3765	1.263	2.048	0.779	0.187	0.154	0.9393	0.3352	1	1	CC:55	CG:25	GG:3	CC:132	CG:44	GG:6
NRS11805233	1	2.309	0.4261	1.195	1.857	0.769	0.235	0.204	0.3342	0.2655	1	0.994	CC:3	CT:33	TT:47	CC:10	CT:54	TT:117
NRS10864370	1	3.738	0.3535	0.818	1.237	0.541	0.259	0.299	0.1645	0.3437	1	1	AA:8	AG:27	GG:48	AA:19	AG:71	GG:92
NRS2765512	1	4.797	0.7711	1.06	1.551	0.725	0.373	0.36	0.4591	0.6128	1	1	AA:31	AG:42	GG:10	AA:73	AG:87	GG:22
NRS2781079	1	2.905	1	1.021	1.627	0.64	0.193	0.19	0.9526	0.0285	1	1	CC:54	CT:26	TT:3	CC:115	CT:65	TT:2
NRS4609454	1	3.621	0.6696	1.1	1.667	0.725	0.271	0.253	0.956	0.0694	1	1	CC:44	CT:33	TT:6	CC:97	CT:78	TT:7
NRS11121271	1	2.344	0.5189	1.15	1.746	0.757	0.271	0.244	0.956	0.0202	1	0.989	CC:6	CT:33	TT:44	CC:5	CT:78	TT:97
NRS7417097	1	4.511	0.6992	0.923	1.352	0.63	0.366	0.385	0.6258	0.7725	0.988	1	AA:34	AG:36	GG:12	AA:68	AG:88	GG:26
NRS4418632	1	3.572	0.749	1.084	1.642	0.715	0.271	0.255	0.956	0.0572	1	1	CC:44	CT:33	TT:6	CC:96	CT:79	TT:7
NRS9435064	1	4.466	0.8112	0.92	1.478	0.573	0.181	0.193	0.5982	0.0726	1	0.994	CC:55	CT:26	TT:2	CC:114	CT:64	TT:3
NRS1409147	1	4.499	0.5983	1.14	1.903	0.683	0.157	0.14	0.976	0.3799	1	1	AA:2	AG:22	GG:59	AA:5	AG:41	GG:136
NRS942969	1	3.975	0.4357	1.217	2.01	0.738	0.169	0.143	0.7772	0.4364	1	1	CC:57	CG:24	GG:2	CC:135	CG:42	GG:5
NRS12070475	1	3.975	0.4357	1.217	2.01	0.738	0.169	0.143	0.7772	0.4364	1	1	CC:2	CG:24	GG:57	CC:5	CG:42	GG:135
NRS2274327	1	2.018	0.2832	0.778	1.2	0.505	0.223	0.269	0.0683	0.7609	1	1	CC:53	CT:23	TT:7	CC:98	CT:70	TT:14
NRS12738365	1	2.846	0.3166	0.79	1.24	0.503	0.199	0.239	0.2359	0.8715	1	1	AA:5	AG:23	GG:55	AA:10	AG:67	GG:105
NRS3765967	1	3.748	0.9045	0.96	1.544	0.597	0.181	0.187	0.2047	0.8638	1	1	AA:1	AG:28	GG:54	AA:6	AG:56	GG:120
NRS2274332	1	3.456	0.6977	1.108	1.833	0.67	0.163	0.149	0.3352	0.569	1	0.994	CC:57	CT:25	TT:1	CC:132	CT:44	TT:5
NRS2274333	1	4.412	0.513	1.134	1.638	0.785	0.488	0.481	0.4389	0.5883	1	0.994	CC:20	CT:45	TT:18	CC:40	CT:94	TT:47
NRS7545200	1	3.629	0.5903	0.87	1.334	0.567	0.235	0.261	0.3342	0.8167	1	1	AA:3	AG:33	GG:47	AA:13	AG:69	GG:100
NRS6697763	1	3.052	1	0.997	1.516	0.655	0.259	0.26	0.0412	0.394	1	0.994	CC:2	CT:39	TT:42	CC:10	CT:74	TT:97
NRS6577546	1	-2.561	0.0117	0.507	0.855	0.301	0.128	0.224	0.5168	0.7079	0.988	0.967	AA:63	AG:17	GG:2	AA:105	AG:63	GG:8
NRS6680186	1	3.743	1	0.998	1.504	0.662	0.277	0.277	0.1934	0.9964	1	1	AA:41	AG:38	GG:4	AA:95	AG:73	GG:14
NRS7513804	1	4.588	0.6993	0.874	1.462	0.522	0.145	0.162	0.814	0.226	1	1	CC:2	CT:20	TT:61	CC:7	CT:45	TT:130
NRS11121289	1	-0.818	0.01576	1.731	2.666	1.124	0.277	0.181	0.7314	0.6117	1	1	AA:7	AT:32	TT:44	AA:7	AT:52	TT:123
NRS10746482	1	-0.835	0.0213	0.625	0.921	0.425	0.319	0.429	0.816	0.8627	1	1	AA:38	AG:37	GG:8	AA:60	AG:88	GG:34
NRS4908803	1	2.171	0.1531	0.75	1.093	0.514	0.401	0.472	0.3454	0.8473	0.976	0.978	AA:11	AG:43	GG:27	AA:39	AG:90	GG:49
NRS17389948	1	4.626	0.6996	0.892	1.493	0.532	0.145	0.159	0.5142	0.7312	1	1	CC:60	CT:22	TT:1	CC:128	CT:50	TT:4
NRS7530465	1	-0.197	0.7076	1.094	1.783	0.672	0.175	0.162	0.0538	0.9051	1	1	AA:0	AG:29	GG:54	AA:5	AG:49	GG:128
NRS12076084	1	3.572	0.3843	1.188	1.733	0.814	0.415	0.374	0.6175	0.4899	0.988	0.978	CC:27	CG:42	GG:13	CC:72	CG:79	GG:27
NRS12063980	1	4.447	0.5889	1.131	1.721	0.743	0.265	0.242	0.6395	0.8834	1	1	AA:5	AG:34	GG:44	AA:11	AG:66	GG:105
NRS12031065	1	4.879	0.777	1.066	1.543	0.736	0.452	0.436	0.6761	0.4982	1	0.989	CC:24	CT:43	TT:16	CC:55	CT:93	TT:32
NRS769902	1	1.255	1	1.009	1.591	0.64	0.205	0.203	0.0944	0.4988	1	1	AA:50	AG:32	GG:1	AA:117	AG:56	GG:9
NRS6667506	1	4.892	0.7749	0.939	1.367	0.645	0.392	0.407	0.8995	0.7793	1	1	CC:13	CG:39	GG:31	CC:31	CG:86	GG:65
NRS707452	1	4.889	0.8471	0.945	1.381	0.647	0.373	0.387	0.8432	0.5457	1	0.994	AA:33	AT:38	TT:12	AA:70	AT:82	TT:29
NRS10864381	1	4.939	0.8484	0.958	1.396	0.658	0.396	0.407	0.9562	0.7793	0.988	1	CC:13	CT:39	TT:30	CC:31	CT:86	TT:65
NRS875996	1	4.482	0.5625	1.163	1.819	0.744	0.223	0.198	0.9376	0.6813	1	1	CC:50	CT:29	TT:4	CC:118	CT:56	TT:8
NRS875995	1	2.471	0.7485	0.916	1.398	0.6	0.247	0.264	0.0706	0.8013	1	1	CC:44	CT:37	TT:2	CC:98	CT:72	TT:12
NRS4908526	1	4.868	0.8481	0.948	1.381	0.65	0.386	0.398	0.7588	0.9705	1	1	AA:32	AG:38	GG:13	AA:66	AG:87	GG:29
NRS7521322	1	4.779	0.7736	0.934	1.363	0.641	0.38	0.396	0.6261	0.8728	1	1	CC:33	CT:37	TT:13	CC:67	CT:86	TT:29
NRS12080175	1	4.602	0.7757	0.933	1.356	0.642	0.404	0.42	0.8122	0.2062	1	1	AA:13	AG:41	GG:29	AA:28	AG:97	GG:57
NRS2505972	1	3.497	0.846	1.048	1.532	0.716	0.373	0.363	0.2265	0.7325	1	1	AA:30	AC:44	CC:9	AA:75	AC:82	CC:25
NRS1612895	1	4.683	0.8391	0.955	1.426	0.639	0.295	0.305	0.6853	0.7465	1	1	CC:42	CT:33	TT:8	CC:87	CT:79	TT:16
NRS3765962	1	3.037	1	0.969	1.58	0.595	0.169	0.173	0.2866	0.4227	1	1	AA:1	AT:26	TT:56	AA:7	AT:49	TT:126
NRS11121317	1	1.095	0.1884	1.285	1.857	0.889	0.488	0.426	0.0364	0.544	1	1	CC:17	CG:51	GG:15	CC:58	CG:93	GG:31
NRS1327257	1	-0.266	0.693	1.094	1.608	0.744	0.355	0.335	0.095	0.1297	1	1	AA:31	AG:45	GG:7	AA:85	AG:72	GG:25
NRS12726360	1	1.398	0.6393	0.902	1.303	0.624	0.458	0.484	0.0047	0.2921	1	1	AA:11	AG:54	GG:18	AA:39	AG:98	GG:45
NRS12057692	1	-1.049	1	0.983	1.421	0.68	0.452	0.456	0.0021	0.7991	1	1	AA:10	AG:55	GG:18	AA:37	AG:92	GG:53
NRS12402657	1	1.917	0.8485	0.95	1.383	0.653	0.392	0.404	0.0294	0.8335	1	1	AA:8	AG:49	GG:26	AA:29	AG:89	GG:64
NRS11487892	1	1.183	0.5433	0.83	1.354	0.509	0.163	0.19	0.0768	0.4575	1	1	CC:0	CG:27	GG:56	CC:5	CG:59	GG:118
NRS12080794	1	4.949	1	0.972	1.538	0.615	0.199	0.203	0.3777	0.107	1	1	AA:2	AG:29	GG:52	AA:4	AG:66	GG:112
NRS11121320	1	1.652	1	0.993	1.504	0.655	0.265	0.266	0.1106	0.4312	1	1	CC:42	CT:38	TT:3	CC:100	CT:67	TT:15
NRS729829	1	4.975	1	1.012	1.589	0.645	0.211	0.209	0.6491	0.6751	1	1	CC:51	CT:29	TT:3	CC:113	CT:62	TT:7
NRS3737669	1	3.135	0.4533	0.865	1.252	0.598	0.434	0.47	0.0392	0.2424	1	0.994	AA:11	AG:50	GG:22	AA:36	AG:98	GG:47
NRS6693258	1	4.929	0.9055	0.941	1.504	0.589	0.187	0.196	0.5179	0.3548	1	0.994	AA:2	AG:27	GG:54	AA:5	AG:61	GG:115
NRS2666433	1	3.012	0.4523	1.184	1.795	0.782	0.277	0.245	0.3728	0.4505	1	1	CC:45	CT:30	TT:8	CC:102	CT:71	TT:9
NRS12119878	1	4.867	0.9078	1.047	1.645	0.666	0.211	0.203	0.8378	0.8112	1	1	AA:52	AC:27	CC:4	AA:115	AC:60	CC:7
NRS6577556	1	3.472	0.8212	0.933	1.459	0.597	0.213	0.225	0.2538	0.7457	0.988	1	AA:49	AG:31	GG:2	AA:110	AG:62	GG:10
NRS797252	1	3.885	0.809	0.921	1.488	0.57	0.175	0.187	0.6848	0.1963	1	1	AA:56	AC:25	CC:2	AA:123	AC:50	CC:9
NRS4908527	1	2.24	0.4524	0.855	1.237	0.591	0.434	0.473	0.8632	0.0231	1	1	AA:16	AG:40	GG:27	AA:33	AG:106	GG:43
NRS809972	1	3.598	0.249	1.347	2.193	0.828	0.187	0.146	0.9393	0.9328	1	1	GG:55	GT:25	TT:3	GG:133	GT:45	TT:4
NRS744900	1	4.455	0.581	1.128	1.734	0.734	0.247	0.225	0.5804	0.9201	1	1	CC:48	CT:29	TT:6	CC:109	CT:64	TT:9
NRS2157480	1	4.455	0.581	1.128	1.734	0.734	0.247	0.225	0.5804	0.9201	1	1	AA:48	AG:29	GG:6	AA:109	AG:64	GG:9
NRS10864392	1	0.842	0.3466	0.809	1.231	0.532	0.247	0.288	0.2233	0.1638	1	1	CC:45	CT:35	TT:3	CC:96	CT:67	TT:19
NRS743973	1	4.593	0.5685	1.144	1.78	0.735	0.229	0.206	0.6858	0.9014	1	1	GG:5	GT:28	TT:50	GG:8	GT:59	TT:115
NRS737261	1	4.593	0.5685	1.144	1.78	0.735	0.229	0.206	0.6858	0.9014	1	1	CC:50	CG:28	GG:5	CC:115	CG:59	GG:8
NRS9435127	1	3.778	0.9254	1.025	1.48	0.71	0.476	0.47	0.7254	0.1503	1	1	AA:18	AG:43	GG:22	AA:45	AG:81	GG:56
NRS9434717	1	4.812	0.8504	0.949	1.374	0.655	0.44	0.453	0.6725	0.2176	1	0.989	AA:17	AC:39	CC:27	AA:41	AC:81	CC:58
NRS6577561	1	4.014	0.7085	1.076	1.553	0.745	0.488	0.47	0.7378	0.2539	1	1	CC:19	CT:43	TT:21	CC:44	CT:83	TT:55
NRS1009941	1	4.825	0.8515	1.047	1.512	0.725	0.494	0.495	0.9115	0.6576	1	1	CC:21	CT:42	TT:20	CC:46	CT:88	TT:48
NRS1009940	1	4.304	0.9245	1.023	1.484	0.705	0.451	0.445	0.8408	0.2358	0.976	1	AA:24	AG:41	GG:16	AA:60	AG:82	GG:40
NRS10489436	1	2.03	1	1.007	1.479	0.685	0.364	0.363	0.7212	0.0097	0.976	1	CC:10	CT:39	TT:32	CC:32	CT:68	TT:82
NRS12072683	1	0.434	0.9213	0.962	1.419	0.653	0.346	0.354	0.4095	0.0083	0.976	1	AA:8	AG:40	GG:33	AA:31	AG:67	GG:84
NRS2157479	1	4.115	0.923	0.974	1.425	0.666	0.367	0.374	0.5684	0.4114	1	1	CC:10	CT:41	TT:32	CC:28	CT:80	TT:74
NRS3753271	1	4.147	1	0.981	1.436	0.67	0.372	0.376	0.525	0.4836	0.988	1	AA:10	AG:41	GG:31	AA:28	AG:81	GG:73
NRS9435151	1	-0.693	0.08814	0.718	1.044	0.494	0.431	0.486	0.3919	0.0767	0.964	1	AA:13	AG:43	GG:24	AA:54	AG:79	GG:49
NRS9435168	1	3.109	0.1705	1.315	1.922	0.899	0.398	0.334	0.6869	0.5527	1	0.994	AA:31	AG:38	GG:14	AA:82	AG:77	GG:22
NRS2097520	1	2.139	0.2542	1.37	2.355	0.797	0.148	0.113	0.4935	0.2098	0.976	1	CC:1	CG:22	GG:58	CC:4	CG:33	GG:145
NRS7517538	1	3.974	0.3442	1.31	2.19	0.784	0.163	0.129	0.5169	0.1951	1	1	CC:3	CT:21	TT:59	CC:5	CT:37	TT:140
NRS12093524	1	3.974	0.3442	1.31	2.19	0.784	0.163	0.129	0.5169	0.1951	1	1	AA:3	AG:21	GG:59	AA:5	AG:37	GG:140
NRS6688233	1	3.147	0.1978	1.361	2.127	0.871	0.235	0.184	0.7982	0.9346	1	1	AA:5	AG:29	GG:49	AA:6	AG:55	GG:121
NRS11590326	1	3.411	0.7624	0.933	1.39	0.627	0.301	0.316	0.8064	0.0764	1	1	AA:8	AG:34	GG:41	AA:13	AG:89	GG:80
NRS2075973	1	2.053	0.373	0.828	1.227	0.558	0.307	0.349	0.1438	0.7828	1	1	AA:5	AC:41	CC:37	AA:23	AC:81	CC:78
NRS2072734	1	0.17	0.2335	0.772	1.148	0.519	0.295	0.352	0.0882	0.627	1	1	AA:38	AG:41	GG:4	AA:78	AG:80	GG:24
NRS621846	1	1.178	0.2993	0.744	1.271	0.436	0.128	0.165	0.7333	0.0011	0.988	1	AA:1	AG:19	GG:62	AA:11	AG:38	GG:133
NRS9662290	1	4.899	0.8463	0.949	1.389	0.648	0.361	0.374	0.5823	0.6138	1	1	CC:12	CT:36	TT:35	CC:27	CT:82	TT:73
NRS1294028	1	4.396	0.5482	0.837	1.356	0.517	0.169	0.195	0.7772	0.9715	1	1	AA:2	AG:24	GG:57	AA:7	AG:57	GG:118
NRS1294040	1	1.507	0.8369	0.936	1.405	0.624	0.283	0.297	0.4665	0.0324	1	1	CC:44	CT:31	TT:8	CC:84	CT:88	TT:10
NRS630075	1	0.647	0.9197	0.972	1.447	0.654	0.307	0.313	0.2641	0.0438	1	1	CC:10	CT:31	TT:42	CC:12	CT:90	TT:80
NRS9726646	1	2.195	0.5313	0.856	1.296	0.565	0.259	0.29	0.8054	0.0246	1	0.994	CC:46	CT:31	TT:6	CC:85	CT:87	TT:9
NRS4908842	1	4.549	0.7624	0.933	1.39	0.627	0.301	0.316	0.7822	0.153	1	1	AA:40	AG:36	GG:7	AA:81	AG:87	GG:14
NRS4908843	1	4.179	0.9196	0.96	1.428	0.646	0.307	0.316	0.9319	0.153	1	1	AA:8	AG:35	GG:40	AA:14	AG:87	GG:81
NRS1569422	1	4.706	0.645	0.89	1.411	0.562	0.193	0.212	0.4443	0.3406	1	1	AA:53	AG:28	GG:2	AA:111	AG:65	GG:6
NRS11590191	1	4.547	0.5662	0.862	1.364	0.544	0.193	0.217	0.4443	0.2617	1	1	CC:2	CT:28	TT:53	CC:6	CT:67	TT:109
NRS732591	1	4.739	0.6705	0.903	1.377	0.592	0.247	0.266	0.5303	0.4655	1	1	AA:46	AG:33	GG:4	AA:96	AG:75	GG:11
NRS1294023	1	4.225	1	0.974	1.577	0.601	0.175	0.179	0.2431	0.6847	1	1	CC:55	CT:27	TT:1	CC:122	CT:55	TT:5
NRS926247	1	4.981	0.9254	0.976	1.411	0.676	0.464	0.47	0.7048	0.5192	1	1	AA:23	AG:43	GG:17	AA:49	AG:95	GG:38
NRS2075972	1	4.008	0.4385	1.174	1.712	0.805	0.398	0.36	0.3312	0.6128	1	1	AA:28	AG:44	GG:11	AA:73	AG:87	GG:22
NRS11121382	1	3.761	0.4206	0.838	1.25	0.561	0.289	0.327	0.9743	0.2449	1	1	CC:7	CG:34	GG:42	CC:16	CG:87	GG:79
NRS733893	1	1.93	0.32	0.784	1.225	0.502	0.205	0.247	0.0897	0.9599	1	1	CC:6	CT:22	TT:55	CC:11	CT:68	TT:103
NRS12760778	1	1.643	0.07179	1.409	2.042	0.972	0.488	0.403	0.5108	0.8632	0.988	0.994	CC:21	CT:38	TT:23	CC:30	CT:86	TT:65
NRS4908852	1	1.787	0.07344	1.411	2.04	0.976	0.5	0.415	0.5831	0.608	1	1	CC:22	CT:39	TT:22	CC:33	CT:85	TT:64
NRS11121389	1	3.356	0.3975	0.817	1.248	0.535	0.244	0.283	0.5017	0.5656	0.988	1	AA:6	AG:28	GG:48	AA:13	AG:77	GG:92
NRS552230	1	1.16	0.0876	0.672	1.042	0.434	0.219	0.294	0.4433	0.7952	0.964	1	AA:5	AC:25	CC:50	AA:15	AC:77	CC:90
NRS10864411	1	4.785	0.7042	1.077	1.563	0.742	0.433	0.415	0.8682	0.8355	0.988	1	AA:15	AG:41	GG:26	AA:32	AG:87	GG:63
NRS9308447	1	1.792	0.9115	1.04	1.605	0.673	0.235	0.228	0.1397	0.2997	1	1	AA:7	AG:25	GG:51	AA:7	AG:69	GG:106
NRS17393334	1	0.368	0.07664	0.694	1.031	0.467	0.299	0.381	0.1578	0.9828	0.988	0.989	CC:43	CT:29	TT:10	CC:69	CT:85	TT:26
NRS4596926	1	4.309	0.5748	1.116	1.612	0.773	0.5	0.473	0.2273	0.4328	1	1	AA:18	AG:47	GG:18	AA:38	AG:96	GG:48
NRS17393468	1	4.196	0.4725	0.77	1.385	0.428	0.102	0.129	0.8771	0.9819	1	1	AA:67	AG:15	GG:1	AA:138	AG:41	GG:3
NRS9729149	1	4.462	0.5747	1.119	1.615	0.775	0.494	0.478	0.3225	0.442	1	1	AA:19	AG:46	GG:18	AA:39	AG:96	GG:47
NRS12137140	1	4.499	1	1.003	1.469	0.685	0.367	0.367	0.7083	0.4801	1	0.989	AA:12	AC:37	CC:34	AA:22	AC:88	CC:70
NRS11121406	1	0.047	0.9254	1.018	1.472	0.704	0.458	0.453	0.0518	0.2812	1	1	AA:13	AC:50	CC:20	AA:41	AC:83	CC:58
NRS12044809	1	0.172	0.7749	0.939	1.367	0.645	0.392	0.407	0.0294	0.5569	1	1	CC:8	CT:49	TT:26	CC:32	CT:84	TT:66
NRS12405873	1	3.001	0.2582	0.798	1.159	0.55	0.404	0.459	0.8122	0.113	1	1	AA:13	AG:41	GG:29	AA:33	AG:101	GG:48
NRS10864418	1	3.001	0.2582	0.798	1.159	0.55	0.404	0.459	0.8122	0.113	1	1	AA:29	AG:41	GG:13	AA:48	AG:101	GG:33
NRS11121412	1	4.441	1	0.995	1.485	0.667	0.301	0.302	0.4249	0.894	1	1	CC:6	CT:38	TT:39	CC:17	CT:76	TT:89
NRS9660890	1	3.14	0.3391	0.774	1.258	0.476	0.163	0.201	0.3352	0.8824	1	1	AA:57	AG:25	GG:1	AA:116	AG:59	GG:7
NRS9787285	1	-3.563	0.04215	1.608	2.524	1.025	0.241	0.165	0.0907	0.2685	1	1	CC:45	CT:36	TT:2	CC:129	CT:46	TT:7
NRS9662275	1	3.079	0.3067	1.359	2.361	0.783	0.14	0.107	0.5746	0.4804	0.988	1	AA:1	AG:21	GG:60	AA:3	AG:33	GG:146
NRS9661728	1	4.296	0.428	0.848	1.258	0.572	0.307	0.343	0.9319	0.879	1	1	CC:40	CT:35	TT:8	CC:78	CT:83	TT:21
NRS10735516	1	4.809	0.7573	0.933	1.403	0.62	0.277	0.291	0.8378	0.8389	1	1	GG:43	GT:34	TT:6	GG:92	GT:74	TT:16
NRS12034064	1	3.899	0.6874	1.101	1.629	0.744	0.331	0.31	0.5819	0.3943	1	1	AA:36	AG:39	GG:8	AA:89	AG:73	GG:20
NRS10779725	1	2.609	0.1936	0.755	1.128	0.506	0.283	0.343	0.7237	0.4043	1	1	AA:42	AG:35	GG:6	AA:81	AG:77	GG:24
NRS10864425	1	1.549	0.5931	0.874	1.336	0.571	0.241	0.266	0.2749	0.1222	1	1	CC:46	CT:34	TT:3	CC:102	CT:63	TT:17
NRS12561781	1	1.794	0.09258	0.68	1.044	0.443	0.223	0.297	0.9376	0.9938	1	1	CC:4	CG:29	GG:50	CC:16	CG:76	GG:90
NRS7413464	1	1.947	0.8245	0.927	1.437	0.598	0.223	0.236	0.0683	0.6339	1	1	CC:53	CT:23	TT:7	CC:105	CT:68	TT:9
NRS7415831	1	4.066	0.7051	0.926	1.344	0.638	0.421	0.44	0.4923	0.5808	0.988	1	CC:26	CG:43	GG:13	CC:59	CG:86	GG:37
NRS7542011	1	2.697	0.8833	0.929	1.666	0.517	0.113	0.12	0.2569	0.7677	0.964	0.984	AA:0	AG:18	GG:62	AA:3	AG:37	GG:139
NRS9430274	1	3.491	0.2593	1.273	1.891	0.857	0.331	0.28	0.5819	0.3998	1	1	CC:8	CT:39	TT:36	CC:12	CT:78	TT:92
NRS9430174	1	3.634	0.262	1.256	1.865	0.845	0.331	0.283	0.5819	0.3473	1	1	CC:8	CT:39	TT:36	CC:12	CT:79	TT:91
NRS7544083	1	1.677	0.2801	1.277	1.934	0.843	0.283	0.236	0.1513	0.7298	1	1	AA:4	AG:39	GG:40	AA:11	AG:64	GG:107
NRS4073710	1	3.633	0.3306	1.239	1.881	0.816	0.277	0.236	0.4517	0.9478	1	1	CC:42	CT:36	TT:5	CC:106	CT:66	TT:10
NRS4074744	1	2.285	0.1095	1.412	2.124	0.939	0.307	0.239	0.9319	0.5136	1	1	AA:40	AC:35	CC:8	AA:107	AC:63	CC:12
NRS6540967	1	-4.562	0.3431	1.22	1.836	0.811	0.295	0.255	0.0058	0.4088	1	1	AA:36	AG:45	GG:2	AA:103	AG:65	GG:14
NRS10779727	1	-0.175	0.1865	1.322	1.957	0.893	0.358	0.297	0.0341	0.9938	0.976	1	AA:6	AG:46	GG:29	AA:16	AG:76	GG:90
NRS11121466	1	4.828	0.7252	1.082	1.711	0.684	0.205	0.192	0.7453	0.4088	1	1	AA:3	AT:28	TT:52	AA:5	AT:60	TT:117
NRS11121467	1	3.331	0.8504	0.961	1.394	0.663	0.422	0.431	0.0907	0.7953	1	1	AA:11	AT:48	TT:24	AA:33	AT:91	TT:58
NRS9430544	1	-3.375	0.3314	0.789	1.217	0.511	0.223	0.267	0.0478	0.1094	1	0.989	AA:47	AT:35	TT:1	AA:101	AT:62	TT:17
NRS12028233	1	3.828	0.8302	0.942	1.439	0.617	0.247	0.258	0.2233	0.9576	1	1	CC:45	CT:35	TT:3	CC:100	CT:70	TT:12
NRS6666059	1	2.71	0.2233	1.259	1.819	0.871	0.494	0.437	0.3225	0.9344	1	1	CC:18	CG:46	GG:19	CC:35	CG:89	GG:58
NRS4300218	1	4.843	0.8804	0.924	1.683	0.507	0.102	0.11	0.1774	0.172	1	1	CC:68	CT:13	TT:2	CC:146	CT:32	TT:4
NRS11802023	1	3.911	0.4041	0.75	1.328	0.424	0.111	0.143	1	0.4364	0.976	1	AA:1	AG:16	GG:64	AA:5	AG:42	GG:135
NRS11121472	1	1.82	0.1161	1.359	1.99	0.928	0.392	0.321	0.5572	0.5399	1	1	AA:32	AC:37	CC:14	AA:82	AC:83	CC:17
NRS9430635	1	3.742	0.8515	0.953	1.376	0.66	0.488	0.5	0.225	0.8821	1	1	CC:17	CG:47	GG:19	CC:46	CG:90	GG:46
NRS4846189	1	1.06	0.1026	1.421	2.156	0.937	0.289	0.223	0.1164	0.6645	1	1	CC:39	CT:40	TT:4	CC:109	CT:65	TT:8
NRS4240910	1	4.987	1	1.007	1.454	0.697	0.488	0.486	0.7378	0.7589	1	1	CC:19	CT:43	TT:21	CC:42	CT:93	TT:47
NRS6541017	1	2.441	0.147	1.364	2.031	0.916	0.331	0.266	0.5819	0.9771	1	1	AA:36	AG:39	GG:8	AA:98	AG:71	GG:13
NRS11121484	1	4.344	0.5196	0.815	1.371	0.484	0.139	0.165	0.5853	0.295	1	1	CC:61	CT:21	TT:1	CC:125	CT:54	TT:3
NRS10864436	1	3.051	0.2186	0.713	1.183	0.43	0.146	0.194	0.5039	0.4184	0.988	0.978	CC:59	CT:22	TT:1	CC:114	CT:59	TT:5
NRS10779731	1	3.372	0.2672	0.755	1.184	0.482	0.199	0.247	0.8469	0.7279	1	1	CC:3	CT:27	TT:53	CC:12	CT:66	TT:104
NRS12032209	1	4.404	0.5259	0.823	1.373	0.494	0.145	0.17	0.814	0.367	1	1	AA:61	AC:20	CC:2	AA:127	AC:48	CC:7
NRS15177	1	4.155	0.69	0.884	1.507	0.518	0.134	0.149	0.1472	0.569	0.988	0.994	AA:3	AG:16	GG:63	AA:5	AG:44	GG:132
NRS935073	1	4.011	0.4841	0.822	1.314	0.515	0.181	0.212	0.3392	0.7037	1	1	CC:4	CT:22	TT:57	CC:9	CT:59	TT:114
NRS3860318	1	3.704	0.443	0.799	1.343	0.475	0.139	0.168	0.1958	0.6368	1	1	AA:63	AT:17	TT:3	AA:127	AT:49	TT:6
NRS1220412	1	3.041	0.187	0.734	1.149	0.468	0.199	0.253	0.6198	0.8834	1	1	CC:4	CT:25	TT:54	CC:12	CT:68	TT:102
NRS1220398	1	-0.42	0.02305	0.601	0.92	0.392	0.223	0.323	0.5786	0.4771	1	0.994	AA:5	AG:27	GG:51	AA:21	AG:75	GG:85
NRS1234694	1	0.8	0.0442	0.656	0.989	0.434	0.253	0.341	0.8556	0.7717	1	1	CC:5	CT:32	TT:46	CC:22	CT:80	TT:80
NRS7516611	1	1.93	1	0.984	1.617	0.599	0.163	0.165	0.1459	0.295	1	1	GG:4	GT:19	TT:60	GG:3	GT:54	TT:125
NRS12071307	1	3.341	0.8991	0.941	1.554	0.57	0.157	0.165	0.4232	0.295	1	1	CC:60	CG:20	GG:3	CC:125	CG:54	GG:3
NRS6541073	1	1.817	0.08353	0.691	1.046	0.457	0.256	0.332	0.8265	0.9404	0.988	0.984	CC:45	CT:32	TT:5	CC:80	CT:79	TT:20
NRS2890358	1	1.089	0.0646	0.668	1.015	0.439	0.241	0.322	0.6229	0.3588	1	0.989	AA:47	AG:32	GG:4	AA:80	AG:84	GG:16
NRS12140058	1	0.274	0.03374	0.635	0.96	0.42	0.247	0.341	0.9702	0.7717	1	1	AA:5	AC:31	CC:47	AA:22	AC:80	CC:80
NRS12406448	1	2.763	0.2739	0.698	1.232	0.396	0.108	0.148	0.2679	0.0778	1	1	AA:65	AG:18	GG:0	AA:129	AG:52	GG:1
NRS6685910	1	3.142	0.8788	1.055	1.915	0.581	0.108	0.103	0.2679	0.9434	1	0.984	AA:65	AT:18	TT:0	AA:144	AT:33	TT:2
NRS6687550	1	4.873	0.763	1.109	1.989	0.618	0.114	0.104	0.9246	0.9896	1	1	AA:1	AG:17	GG:65	AA:2	AG:34	GG:146
NRS2273298	1	2.563	0.1468	0.699	1.104	0.442	0.187	0.247	0.9393	0.9599	1	1	AA:55	AG:25	GG:3	AA:103	AG:68	GG:11
NRS2273299	1	2.563	0.1468	0.699	1.104	0.442	0.187	0.247	0.9393	0.9599	1	1	AA:55	AG:25	GG:3	AA:103	AG:68	GG:11
NRS17034545	1	1.727	0.36	0.755	1.289	0.442	0.13	0.165	0.1801	0.6108	0.976	1	CC:0	CT:21	TT:60	CC:4	CT:52	TT:126
NRS17034558	1	4.085	0.8991	0.941	1.554	0.57	0.157	0.165	0.4232	0.6108	1	1	CC:60	CT:20	TT:3	CC:126	CT:52	TT:4
NRS17034560	1	4.085	0.8991	0.941	1.554	0.57	0.157	0.165	0.4232	0.6108	1	1	AA:3	AG:20	GG:60	AA:4	AG:52	GG:126
NRS12092513	1	4.337	1	0.984	1.617	0.599	0.163	0.165	0.5169	0.6108	1	1	AA:3	AG:21	GG:59	AA:4	AG:52	GG:126
NRS6541080	1	4.431	0.6846	0.915	1.369	0.612	0.289	0.308	0.6158	0.0687	1	1	AA:6	AG:36	GG:41	AA:12	AG:88	GG:82
NRS7418410	1	1.284	0.08301	0.702	1.031	0.477	0.331	0.414	0.2955	0.2387	1	0.989	AA:7	AG:41	GG:35	AA:27	AG:95	GG:58
NRS2180185	1	1.558	0.1007	0.712	1.047	0.484	0.325	0.404	0.3725	0.6044	1	1	CC:36	CG:40	GG:7	CC:63	CG:91	GG:28
NRS4846198	1	2.248	0.1935	0.762	1.138	0.51	0.287	0.345	0.1396	0.396	0.988	0.994	AA:39	AG:39	GG:4	AA:75	AG:87	GG:19
NRS4240911	1	2.39	0.2667	0.779	1.168	0.52	0.277	0.33	0.1934	0.7935	1	1	AA:41	AG:38	GG:4	AA:81	AG:82	GG:19
NRS946503	1	2.39	0.2667	0.779	1.168	0.52	0.277	0.33	0.1934	0.7935	1	1	CC:4	CG:38	GG:41	CC:19	CG:82	GG:81
NRS946501	1	3.382	0.314	0.803	1.201	0.537	0.283	0.33	0.3712	0.7935	1	1	CC:41	CG:37	GG:5	CC:81	CG:82	GG:19
NRS12407992	1	4.562	0.9132	1.032	1.581	0.673	0.253	0.247	0.1984	0.3971	0.976	1	AA:43	AC:35	CC:3	AA:101	AC:72	CC:9
NRS9332414	1	2.39	0.2667	0.779	1.168	0.52	0.277	0.33	0.1934	0.7935	1	1	CC:41	CT:38	TT:4	CC:81	CT:82	TT:19
NRS17034643	1	2.683	0.2667	0.779	1.168	0.52	0.277	0.33	0.1934	0.5504	1	1	AA:4	AG:38	GG:41	AA:18	AG:84	GG:80
NRS12120042	1	2.683	0.2667	0.779	1.168	0.52	0.277	0.33	0.1934	0.5504	1	1	AA:41	AT:38	TT:4	AA:80	AT:84	TT:18
NRS12120191	1	2.683	0.2667	0.779	1.168	0.52	0.277	0.33	0.1934	0.5504	1	1	AA:41	AG:38	GG:4	AA:80	AG:84	GG:18
NRS746881	1	2.683	0.2667	0.779	1.168	0.52	0.277	0.33	0.1934	0.5504	1	1	CC:4	CT:38	TT:41	CC:18	CT:84	TT:80
NRS912962	1	1.793	0.1353	0.731	1.091	0.49	0.283	0.351	0.1513	0.2848	1	0.994	GG:4	GT:39	TT:40	GG:19	GT:89	TT:73
NRS10492972	1	2.683	0.2667	0.779	1.168	0.52	0.277	0.33	0.1934	0.5504	1	1	AA:41	AG:38	GG:4	AA:80	AG:84	GG:18
NRS3748577	1	2.683	0.2667	0.779	1.168	0.52	0.277	0.33	0.1934	0.5504	1	1	CC:4	CT:38	TT:41	CC:18	CT:84	TT:80
NRS17401966	1	4.877	1	0.999	1.528	0.652	0.247	0.247	0.2233	0.2131	1	1	CC:3	CT:35	TT:45	CC:8	CT:74	TT:100
NRS4333852	1	2.683	0.2667	0.779	1.168	0.52	0.277	0.33	0.1934	0.5504	1	1	AA:4	AT:38	TT:41	AA:18	AT:84	TT:80
NRS4475756	1	2.683	0.2667	0.779	1.168	0.52	0.277	0.33	0.1934	0.5504	1	1	AA:41	AG:38	GG:4	AA:80	AG:84	GG:18
NRS12734551	1	0.305	0.2356	1.299	1.967	0.858	0.304	0.251	0.0049	0.1883	0.952	0.984	AA:33	AC:44	CC:2	AA:97	AC:74	CC:8
NRS1555849	1	3.449	0.2699	0.793	1.186	0.531	0.283	0.332	0.3712	0.4807	1	1	GG:5	GT:37	TT:41	GG:18	GT:85	TT:79
NRS1556917	1	3.449	0.2699	0.793	1.186	0.531	0.283	0.332	0.3712	0.4807	1	1	GG:41	GT:37	TT:5	GG:79	GT:85	TT:18
NRS3748578	1	4.877	1	0.999	1.528	0.652	0.247	0.247	0.2233	0.2131	1	1	AA:3	AG:35	GG:45	AA:8	AG:74	GG:100
NRS4846216	1	1.909	0.1625	0.737	1.1	0.494	0.283	0.349	0.1513	0.3032	1	1	AA:4	AT:39	TT:40	AA:19	AT:89	TT:74
NRS6682868	1	1.909	0.1625	0.737	1.1	0.494	0.283	0.349	0.1513	0.3032	1	1	CC:4	CT:39	TT:40	CC:19	CT:89	TT:74
NRS663364	1	3.701	0.3251	0.811	1.2	0.548	0.313	0.36	0.5592	0.8538	1	1	GG:7	GT:38	TT:38	GG:23	GT:85	TT:74
NRS2483679	1	4.659	0.7078	0.928	1.342	0.642	0.446	0.464	0.8221	0.2615	1	1	AA:17	AG:40	GG:26	AA:43	AG:83	GG:56
NRS505141	1	4.659	0.7078	0.928	1.342	0.642	0.446	0.464	0.8221	0.2615	1	1	CC:17	CT:40	TT:26	CC:43	CT:83	TT:56
NRS528713	1	4.659	0.7078	0.928	1.342	0.642	0.446	0.464	0.8221	0.2615	1	1	AA:26	AG:40	GG:17	AA:56	AG:83	GG:43
NRS2847337	1	2.631	0.155	0.663	1.139	0.386	0.12	0.171	0.832	0.8713	1	0.994	AA:1	AG:18	GG:64	AA:5	AG:52	GG:124
NRS3828044	1	3.397	0.4662	1.196	1.91	0.748	0.201	0.174	0.1109	0.4435	0.988	0.994	CC:50	CG:31	GG:1	CC:122	CG:55	GG:4
NRS1307494	1	2.861	0.1931	0.676	1.163	0.393	0.12	0.169	0.832	0.941	1	0.994	CC:1	CT:18	TT:64	CC:5	CT:51	TT:125
NRS684016	1	3.335	0.84	1.04	1.546	0.699	0.313	0.305	0.5592	0.1541	1	1	AA:38	AC:38	CC:7	AA:92	AC:69	CC:21
NRS9970001	1	1.52	0.1349	1.438	2.309	0.895	0.205	0.152	0.3179	0.6354	1	0.994	AA:51	AG:30	GG:2	AA:131	AG:45	GG:5
NRS668805	1	2.721	0.1786	0.655	1.153	0.372	0.108	0.157	0.9782	0.3883	1	1	AA:66	AG:16	GG:1	AA:131	AG:45	GG:6
NRS12565133	1	4.581	0.8508	0.964	1.396	0.665	0.428	0.437	0.9343	0.324	1	1	AA:27	AC:41	CC:15	AA:61	AC:83	CC:38
NRS670666	1	4.581	0.8508	0.964	1.396	0.665	0.428	0.437	0.9343	0.324	1	1	CC:27	CT:41	TT:15	CC:61	CT:83	TT:38
NRS585870	1	2.721	0.1786	0.655	1.153	0.372	0.108	0.157	0.9782	0.3883	1	1	GG:1	GT:16	TT:66	GG:6	GT:45	TT:131
NRS10864459	1	3.633	0.5736	0.897	1.299	0.62	0.44	0.467	0.6395	0.2551	1	0.989	CC:25	CT:43	TT:15	CC:55	CT:82	TT:43
NRS10864460	1	4.664	0.8466	0.957	1.4	0.654	0.399	0.409	0.2522	0.4427	0.952	1	CC:15	CG:33	GG:31	CC:33	CG:83	GG:66
NRS7543322	1	3.571	0.7794	0.947	1.367	0.656	0.47	0.484	0.7662	0.0121	1	1	AA:19	AG:40	GG:24	AA:51	AG:74	GG:57
NRS616402	1	4.409	0.7602	0.92	1.375	0.616	0.306	0.324	0.7937	0.0992	0.964	1	CC:39	CT:33	TT:8	CC:88	CT:70	TT:24
NRS6540935	1	4.304	0.7846	0.91	1.573	0.527	0.128	0.139	0.7333	0.341	0.988	0.989	GG:62	GT:19	TT:1	GG:135	GT:40	TT:5
NRS2483677	1	2.848	0.2446	0.705	1.203	0.413	0.127	0.17	0.7443	0.3404	1	0.984	CC:63	CT:19	TT:1	CC:125	CT:47	TT:7
NRS2483678	1	2.135	0.08744	1.513	2.399	0.954	0.223	0.159	0.5786	0.4454	1	1	AA:5	AG:27	GG:51	AA:6	AG:46	GG:130
NRS7548453	1	2.883	0.2986	1.22	1.771	0.841	0.475	0.475	0.6378	0.2477	0.964	1	AA:17	AG:42	GG:21	AA:54	AG:83	GG:45
NRS2480782	1	1.62	0.2912	0.738	1.274	0.427	0.12	0.157	0.212	0.795	1	1	GG:63	GT:20	TT:0	GG:129	GT:49	TT:4
NRS2506898	1	4.891	0.768	1.067	1.568	0.726	0.355	0.341	0.8051	0.7717	1	1	AA:35	AG:37	GG:11	AA:80	AG:80	GG:22
NRS2480775	1	4.838	0.6953	1.082	1.588	0.738	0.361	0.343	0.9406	0.8599	1	1	AA:34	AC:38	CC:11	AA:79	AC:81	CC:22
NRS944191	1	4.838	0.6953	1.082	1.588	0.738	0.361	0.343	0.9406	0.8599	1	1	CC:11	CT:38	TT:34	CC:22	CT:81	TT:79
NRS4846230	1	4.838	0.6953	1.082	1.588	0.738	0.361	0.343	0.9406	0.8599	1	1	AA:11	AG:38	GG:34	AA:22	AG:81	GG:79
NRS2480773	1	4.75	0.7673	1.074	1.579	0.731	0.36	0.343	0.7689	0.8599	0.988	1	CC:10	CT:39	TT:33	CC:22	CT:81	TT:79
NRS6688558	1	3.913	0.397	1.189	1.719	0.822	0.482	0.475	0.9903	0.3496	0.988	0.994	AA:19	AG:41	GG:22	AA:53	AG:84	GG:44
NRS7555790	1	4.255	0.4543	1.159	1.673	0.802	0.488	0.475	0.9167	0.3906	1	1	AA:22	AG:41	GG:20	AA:44	AG:85	GG:53
NRS10864463	1	4.894	0.7693	1.06	1.556	0.722	0.361	0.348	0.9406	0.7255	1	0.994	AA:11	AG:38	GG:34	AA:23	AG:80	GG:78
NRS4240915	1	4.838	0.6953	1.082	1.588	0.738	0.361	0.343	0.9406	0.8599	1	1	CC:11	CT:38	TT:34	CC:22	CT:81	TT:79
NRS12028449	1	2.163	0.162	0.666	1.132	0.392	0.127	0.179	0.7443	0.267	1	1	AA:1	AG:19	GG:63	AA:8	AG:49	GG:125
NRS9660006	1	2.113	0.2052	1.288	1.881	0.882	0.404	0.344	0.2503	0.8315	1	0.989	AA:27	AT:45	TT:11	AA:78	AT:80	TT:22
NRS7512467	1	4.945	0.9131	1.028	1.577	0.67	0.259	0.254	0.8516	0.5371	0.952	0.984	CC:5	CT:31	TT:43	CC:10	CT:71	TT:98
NRS11121594	1	2.264	0.2013	1.297	1.899	0.885	0.402	0.342	0.132	0.5747	0.988	0.972	CC:26	CG:46	GG:10	CC:75	CG:83	GG:19
NRS6687430	1	2.916	0.1578	0.719	1.12	0.462	0.205	0.264	0.727	0.3716	1	1	AA:53	AG:26	GG:4	AA:101	AG:66	GG:15
NRS6687502	1	4.815	0.6953	1.082	1.588	0.738	0.361	0.343	0.9406	0.879	1	1	AA:34	AG:38	GG:11	AA:78	AG:83	GG:21
NRS12090714	1	3.174	0.5165	0.853	1.313	0.554	0.229	0.258	0.144	0.6598	1	1	CC:47	CT:34	TT:2	CC:99	CT:72	TT:11
NRS6668131	1	4.43	0.7082	1.085	1.566	0.751	0.488	0.492	0.5865	0.764	1	1	AA:21	AG:39	GG:23	AA:46	AG:93	GG:43
NRS284269	1	4.72	0.6586	1.111	1.707	0.723	0.25	0.231	0.2107	0.1231	0.988	1	GG:3	GT:35	TT:44	GG:6	GT:72	TT:104
NRS284268	1	2.078	0.3422	1.284	2.16	0.763	0.157	0.126	0.976	0.006	1	1	CC:59	CT:22	TT:2	CC:143	CT:32	TT:7
NRS284267	1	2.078	0.3422	1.284	2.16	0.763	0.157	0.126	0.976	0.006	1	1	GG:59	GT:22	TT:2	GG:143	GT:32	TT:7
NRS6666075	1	2.336	0.1762	1.312	1.91	0.902	0.422	0.357	0.4285	0.7997	1	1	CC:26	CG:44	GG:13	CC:76	CG:82	GG:24
NRS476164	1	3.764	0.4083	1.257	2.13	0.742	0.151	0.124	0.9197	0.1291	1	1	AA:60	AG:21	GG:2	AA:142	AG:35	GG:5
NRS284321	1	1.739	0.3151	1.296	2.094	0.803	0.193	0.156	0.4443	0.1335	1	0.989	AA:2	AG:28	GG:53	AA:7	AG:42	GG:131
NRS284320	1	2.715	0.3233	1.283	2.057	0.8	0.199	0.162	0.8469	0.079	1	1	AA:53	AG:27	GG:3	AA:131	AG:43	GG:8
NRS284313	1	0.407	0.3658	1.223	1.894	0.79	0.241	0.206	0.6229	0.0045	1	1	AA:47	AG:32	GG:4	AA:121	AG:47	GG:14
NRS734736	1	3.371	0.4814	0.782	1.389	0.44	0.108	0.135	0.9782	0.1437	1	1	AA:66	AG:16	GG:1	AA:134	AG:47	GG:1
NRS17035599	1	4.992	1	1.015	1.764	0.584	0.128	0.126	0.7333	0.5427	0.988	1	CC:62	CT:19	TT:1	CC:138	CT:42	TT:2
NRS706007	1	1.562	0.2672	0.755	1.184	0.482	0.199	0.247	0.1161	0.6537	1	1	CC:1	CT:31	TT:51	CC:10	CT:70	TT:102
NRS284277	1	-0.581	0.0218	1.71	2.693	1.086	0.241	0.157	0.4786	0.795	1	1	AA:6	AC:28	CC:49	AA:4	AC:49	CC:129
NRS4845843	1	3.068	0.2459	0.706	1.202	0.414	0.127	0.17	0.7443	0.2317	1	1	CC:63	CT:19	TT:1	CC:123	CT:56	TT:3
NRS6540948	1	4.34	0.502	1.183	1.822	0.768	0.247	0.217	0.2233	0.1191	1	1	AA:3	AT:35	TT:45	AA:5	AT:69	TT:108
NRS17035680	1	4.34	0.502	1.183	1.822	0.768	0.247	0.217	0.2233	0.1191	1	1	AA:45	AG:35	GG:3	AA:108	AG:69	GG:5
NRS205488	1	1.623	0.07792	1.411	2.063	0.965	0.404	0.324	0.4879	0.7031	1	1	AA:28	AG:43	GG:12	AA:82	AG:82	GG:18
NRS205474	1	4.208	0.5675	1.132	1.645	0.779	0.494	0.475	0.9093	0.2217	0.952	1	CC:19	CT:40	TT:20	CC:46	CT:99	TT:37
NRS6658023	1	2.231	0.1231	0.731	1.075	0.498	0.331	0.404	0.5819	0.8335	1	1	CC:36	CT:39	TT:8	CC:64	CT:89	TT:29
NRS11121621	1	2	0.1111	0.71	1.06	0.475	0.29	0.365	0.9217	0.6782	0.976	1	AA:7	AT:33	TT:41	AA:23	AT:87	TT:72
NRS1769669	1	2.687	0.2589	1.251	1.811	0.864	0.463	0.481	0.4747	0.5158	0.988	0.994	CC:22	CT:44	TT:16	CC:44	CT:86	TT:51
NRS6688450	1	2.999	0.1846	0.763	1.11	0.524	0.38	0.445	0.9832	0.7754	1	1	AA:12	AG:39	GG:32	AA:37	AG:88	GG:57
NRS497483	1	0.609	0.04486	1.486	2.154	1.025	0.47	0.374	0.886	0.8975	1	1	CC:18	CT:42	TT:23	CC:25	CT:86	TT:71
NRS519391	1	1.047	0.05613	1.45	2.103	1	0.464	0.374	0.7048	0.8975	1	1	AA:23	AT:43	TT:17	AA:71	AT:86	TT:25
NRS2143385	1	1.525	0.07516	0.711	1.031	0.491	0.416	0.5	0.5447	0.7102	1	0.994	AA:13	AG:43	GG:27	AA:44	AG:93	GG:44
NRS2840299	1	1.284	0.07468	0.704	1.019	0.486	0.416	0.497	0.5447	0.7665	1	1	AA:13	AG:43	GG:27	AA:45	AG:93	GG:44
NRS580547	1	-2.027	0.1031	1.44	2.18	0.952	0.295	0.225	0.1442	0.1693	1	1	AA:44	AG:29	GG:10	AA:106	AG:70	GG:6
NRS1292657	1	-2.027	0.1031	1.44	2.18	0.952	0.295	0.225	0.1442	0.1693	1	1	AA:44	AG:29	GG:10	AA:106	AG:70	GG:6
NRS1292664	1	0.739	0.3868	1.221	1.854	0.805	0.277	0.239	0.3728	0.0799	1	0.989	AA:8	AG:30	GG:45	AA:6	AG:74	GG:100
NRS1292666	1	3.735	0.6796	1.089	1.631	0.727	0.312	0.294	0.255	0.828	0.964	0.989	AA:10	AG:30	GG:40	AA:15	AG:76	GG:89
NRS622120	1	4.275	0.6127	1.159	1.89	0.711	0.183	0.162	0.5826	0.793	0.988	0.95	CC:54	CT:26	TT:2	CC:122	CT:46	TT:5
NRS1281001	1	4.667	0.5687	1.114	1.617	0.767	0.422	0.396	0.7326	0.6456	1	1	AA:14	AG:42	GG:27	AA:27	AG:90	GG:65
NRS12065037	1	3.54	0.3375	0.823	1.204	0.563	0.366	0.412	0.1567	0.232	0.988	1	CC:30	CT:44	TT:8	CC:59	CT:96	TT:27
NRS1280995	1	2.054	0.1888	0.776	1.124	0.536	0.445	0.492	0.0576	0.2341	0.988	1	CC:21	CT:49	TT:12	CC:40	CT:99	TT:43
NRS10864476	1	1.148	0.1167	0.723	1.071	0.487	0.301	0.374	0.4249	0.4114	1	1	CC:6	CT:38	TT:39	CC:28	CT:80	TT:74
NRS10864479	1	4.802	0.8458	1.054	1.543	0.721	0.389	0.376	0.5589	0.805	0.976	1	GG:29	GT:41	TT:11	GG:70	GT:87	TT:25
NRS6540954	1	1.041	0.3932	1.178	1.712	0.811	0.481	0.478	0.1395	0.3108	0.952	1	GG:15	GT:46	TT:18	GG:53	GT:84	TT:45
NRS12755921	1	2.243	0.186	1.295	1.874	0.896	0.476	0.412	0.3326	0.7815	1	1	CC:21	CT:37	TT:25	CC:30	CT:90	TT:62
NRS6664866	1	-1.462	0.02405	1.58	2.341	1.066	0.361	0.264	0.6884	0.0753	1	1	AA:10	AT:40	TT:33	AA:8	AT:80	TT:94
NRS1281008	1	4.637	0.6635	1.113	1.698	0.729	0.259	0.239	0.7448	0.3286	1	1	AA:5	AG:33	GG:45	AA:8	AG:71	GG:103
NRS6667397	1	4.617	0.5647	1.118	1.629	0.767	0.42	0.393	0.3001	0.1137	0.976	1	CC:25	CT:44	TT:12	CC:62	CT:97	TT:23
NRS12085319	1	4.037	0.3946	0.842	1.222	0.579	0.398	0.44	0.6076	0.2101	1	1	AA:12	AC:42	CC:29	AA:31	AC:98	CC:53
NRS9659356	1	3.608	0.2487	0.752	1.204	0.469	0.175	0.22	0.7223	0.3397	1	1	AA:57	AG:23	GG:3	AA:113	AG:58	GG:11
NRS11121667	1	0.59	0.08962	0.702	1.053	0.469	0.271	0.346	0.2911	0.5538	1	1	CC:46	CT:29	TT:8	CC:76	CT:86	TT:20
NRS11121675	1	-0.96	0.7059	1.087	1.572	0.751	0.452	0.431	0.0084	0.7301	1	1	GG:11	GT:53	TT:19	GG:35	GT:87	TT:60
NRS7517230	1	-4.423	1	0.998	1.448	0.687	0.444	0.445	0.0003	0.9882	0.976	1	AA:8	AT:56	TT:17	AA:36	AT:90	TT:56
NRS11121676	1	1.673	0.3761	1.197	1.755	0.816	0.373	0.332	0.0932	0.7666	1	1	CC:29	CT:46	TT:8	CC:82	CT:79	TT:21
NRS3765895	1	3.069	0.7754	1.081	1.888	0.619	0.127	0.118	0.187	0.7009	1	1	AA:0	AG:21	GG:62	AA:2	AG:39	GG:141
NRS3765897	1	4.314	0.8066	0.916	1.489	0.564	0.169	0.181	0.2866	0.6233	1	1	CC:1	CT:26	TT:56	CC:5	CT:56	TT:121
NRS2273347	1	2.374	1	0.98	1.464	0.656	0.295	0.299	0.0882	0.8101	1	1	AA:4	AG:41	GG:38	AA:17	AG:75	GG:90
NRS6695096	1	3.069	0.7754	1.081	1.888	0.619	0.127	0.118	0.187	0.7009	1	1	CC:0	CT:21	TT:62	CC:2	CT:39	TT:141
NRS2791655	1	3.964	0.5529	0.844	1.358	0.524	0.175	0.201	0.6848	0.4373	1	1	AA:56	AG:25	GG:2	AA:118	AG:55	GG:9
NRS1194820	1	3.688	0.9121	0.96	1.483	0.621	0.229	0.236	0.4014	0.4496	1	1	AA:3	AC:32	CC:48	AA:12	AC:62	CC:108
NRS910660	1	3.964	0.5529	0.844	1.358	0.524	0.175	0.201	0.6848	0.4373	1	1	CC:56	CT:25	TT:2	CC:118	CT:55	TT:9
NRS2273336	1	1.911	0.4039	0.774	1.374	0.436	0.11	0.137	0.2642	0.7233	0.988	1	AA:64	AG:18	GG:0	AA:136	AG:42	GG:4
NRS3737611	1	2.565	0.6528	1.175	2.09	0.661	0.12	0.104	0.212	0.9896	1	1	AA:63	AG:20	GG:0	AA:146	AG:34	GG:2
NRS2275527	1	3.505	0.7766	0.906	1.601	0.513	0.116	0.126	0.2354	0.5427	0.988	1	AA:0	AG:19	GG:63	AA:2	AG:42	GG:138
NRS1057079	1	4.77	0.712	1.119	1.801	0.694	0.187	0.17	0.9393	0.7058	1	1	AA:55	AG:25	GG:3	AA:126	AG:50	GG:6
NRS4282823	1	4.366	0.4591	1.242	2.192	0.704	0.127	0.104	0.7443	0.9896	1	1	CC:63	CT:19	TT:1	CC:146	CT:34	TT:2
NRS12122605	1	4.547	0.6511	0.894	1.405	0.57	0.215	0.235	0.8199	0.1905	0.952	0.984	CC:49	CT:26	TT:4	CC:108	CT:58	TT:13
NRS1010447	1	4.192	1	1.026	1.805	0.583	0.125	0.122	0.2013	0.2407	0.964	0.989	AA:0	AG:20	GG:60	AA:1	AG:42	GG:137
NRS7526649	1	3.472	0.8883	0.947	1.658	0.541	0.12	0.126	0.212	0.5427	1	1	CC:0	CT:20	TT:63	CC:2	CT:42	TT:138
NRS7549109	1	4.417	0.7408	1.093	1.679	0.712	0.247	0.231	0.2233	0.4798	1	1	CC:45	CG:35	GG:3	CC:106	CG:68	GG:8
NRS12124983	1	4.417	0.7408	1.093	1.679	0.712	0.247	0.231	0.2233	0.4798	1	1	CC:45	CT:35	TT:3	CC:106	CT:68	TT:8
NRS1064261	1	3.472	0.8883	0.947	1.658	0.541	0.12	0.126	0.212	0.5427	1	1	CC:0	CT:20	TT:63	CC:2	CT:42	TT:138
NRS2076655	1	4.12	0.5837	1.129	1.73	0.737	0.253	0.231	0.1791	0.4798	1	1	AA:44	AG:36	GG:3	AA:106	AG:68	GG:8
NRS11121703	1	0.215	0.9008	1.051	1.709	0.647	0.175	0.168	0.0538	0.9529	1	1	GG:54	GT:29	TT:0	GG:126	GT:51	TT:5
NRS11121704	1	3.505	0.7766	0.906	1.601	0.513	0.116	0.126	0.2354	0.5427	0.988	1	AA:63	AG:19	GG:0	AA:138	AG:42	GG:2
NRS7544489	1	4.417	0.7408	1.093	1.679	0.712	0.247	0.231	0.2233	0.4798	1	1	AA:45	AG:35	GG:3	AA:106	AG:68	GG:8
NRS1135172	1	2.643	0.6113	1.149	1.878	0.704	0.177	0.157	0.0518	0.1634	0.988	0.994	CC:53	CT:29	TT:0	CC:126	CT:53	TT:2
NRS11121706	1	1.988	0.7076	1.094	1.783	0.672	0.175	0.162	0.0538	0.3309	1	1	CC:0	CT:29	TT:54	CC:3	CT:53	TT:126
NRS4845858	1	4.417	0.7408	1.093	1.679	0.712	0.247	0.231	0.2233	0.4798	1	1	CC:3	CT:35	TT:45	CC:8	CT:68	TT:106
NRS6540965	1	2.678	0.8902	0.919	1.59	0.532	0.127	0.136	0.187	0.832	1	0.989	CC:62	CG:21	GG:0	CC:134	CG:43	GG:3
NRS6671083	1	2.56	1	0.971	1.684	0.56	0.127	0.13	0.187	0.9732	1	0.994	AA:62	AG:21	GG:0	AA:137	AG:41	GG:3
NRS2744815	1	4.777	0.6484	1.105	1.725	0.708	0.223	0.206	0.4765	0.434	1	1	CC:3	CT:31	TT:49	CC:6	CT:63	TT:113
NRS3120819	1	4.593	0.8275	0.944	1.454	0.613	0.241	0.251	0.1611	0.3115	0.976	0.994	GG:7	GT:25	TT:49	GG:14	GT:63	TT:104
NRS2982384	1	2.712	1	1.018	1.632	0.635	0.187	0.184	0.1281	0.5649	1	1	AA:5	AG:21	GG:57	AA:5	AG:57	GG:120
NRS3124632	1	2.712	1	1.018	1.632	0.635	0.187	0.184	0.1281	0.5649	1	1	CC:5	CT:21	TT:57	CC:5	CT:57	TT:120
NRS3010228	1	2.712	1	1.018	1.632	0.635	0.187	0.184	0.1281	0.5649	1	1	CC:5	CT:21	TT:57	CC:5	CT:57	TT:120
NRS2788558	1	3.322	1	1.021	1.67	0.625	0.169	0.166	0.1996	0.6012	1	0.994	CC:4	CT:20	TT:59	CC:4	CT:52	TT:125
NRS11121722	1	4.074	1	1.018	1.622	0.639	0.195	0.192	0.1866	0.8978	0.988	1	AA:5	AG:22	GG:55	AA:7	AG:56	GG:119
NRS10864499	1	4.074	1	1.018	1.622	0.639	0.195	0.192	0.1866	0.8978	0.988	1	CC:55	CT:22	TT:5	CC:119	CT:56	TT:7
NRS2744854	1	3.375	1	1	1.601	0.624	0.187	0.187	0.1281	0.8638	1	1	CC:5	CT:21	TT:57	CC:6	CT:56	TT:120
NRS2744857	1	3.662	0.9049	1.04	1.658	0.652	0.193	0.187	0.1766	0.8638	1	1	AA:56	AG:22	GG:5	AA:120	AG:56	GG:6
NRS2335405	1	4.243	0.4193	1.175	1.741	0.792	0.331	0.297	0.6598	0.9938	1	1	AA:38	AG:35	GG:10	AA:90	AG:76	GG:16
NRS2982371	1	3.49	0.2621	1.235	1.784	0.855	0.494	0.453	0.443	0.8569	1	1	CC:22	CT:38	TT:23	CC:55	CT:89	TT:38
NRS6702848	1	2.204	0.3029	1.229	1.775	0.851	0.476	0.473	0.1588	0.8497	1	1	AA:26	AC:35	CC:22	AA:40	AC:92	CC:50
NRS6671983	1	2.961	0.2573	0.794	1.152	0.547	0.41	0.466	0.3469	0.9883	1	0.984	AA:16	AG:36	GG:31	AA:39	AG:89	GG:51
NRS11121728	1	1.485	0.07061	0.7	1.024	0.479	0.349	0.434	0.949	0.4137	1	1	AA:35	AG:38	GG:10	AA:61	AG:84	GG:37
NRS2890085	1	0.117	0.03317	0.651	0.963	0.44	0.311	0.409	0.9712	0.6465	0.988	1	AA:39	AG:35	GG:8	AA:62	AG:91	GG:29
NRS11121730	1	0.757	0.05382	0.677	0.997	0.459	0.319	0.409	0.7854	0.6465	1	1	CC:9	CG:35	GG:39	CC:29	CG:91	GG:62
NRS10864505	1	-0.422	0.07335	1.462	2.188	0.977	0.329	0.251	0.2915	0.3356	0.988	0.994	CC:11	CT:32	TT:39	CC:9	CT:73	TT:99
NRS3124621	1	-0.706	0.06068	1.483	2.21	0.996	0.337	0.255	0.2098	0.4637	1	1	CC:39	CT:32	TT:12	CC:99	CT:73	TT:10
NRS2077480	1	1.336	0.08484	0.71	1.042	0.484	0.337	0.418	0.7855	0.4043	1	1	GG:37	GT:36	TT:10	GG:59	GT:94	TT:29
NRS3123602	1	-0.14	0.09137	1.394	2.048	0.949	0.38	0.305	0.1558	0.5009	1	1	AA:15	AG:33	GG:35	AA:15	AG:81	GG:86
NRS877307	1	1.721	0.1251	0.729	1.069	0.498	0.343	0.418	0.5546	0.5967	1	1	AA:11	AG:35	GG:37	AA:30	AG:92	GG:60
NRS11121733	1	4.551	0.5687	1.114	1.617	0.767	0.422	0.396	0.5765	0.8728	1	1	CC:16	CT:38	TT:29	CC:29	CT:86	TT:67
NRS2922240	1	4.341	0.4431	1.162	1.692	0.799	0.432	0.396	0.6914	0.8728	0.976	1	CC:16	CT:38	TT:27	CC:29	CT:86	TT:67
NRS11121734	1	4.626	0.5733	0.894	1.293	0.617	0.434	0.462	0.7836	0.8185	1	1	AA:15	AG:42	GG:26	AA:38	AG:92	GG:52
NRS2379152	1	4.626	0.5733	0.894	1.293	0.617	0.434	0.462	0.7836	0.8185	1	1	AA:15	AG:42	GG:26	AA:38	AG:92	GG:52
NRS3099623	1	4.551	0.5687	1.114	1.617	0.767	0.422	0.396	0.5765	0.8728	1	1	AA:16	AT:38	TT:29	AA:29	AT:86	TT:67
NRS12048424	1	3.383	0.301	0.813	1.177	0.562	0.451	0.497	0.5606	0.7665	0.988	1	CC:18	CG:38	GG:26	CC:45	CG:93	GG:44
NRS3123607	1	4.385	0.5601	1.129	1.65	0.773	0.386	0.357	0.4411	0.7997	1	1	AA:33	AC:36	CC:14	AA:76	AC:82	CC:24
NRS17036855	1	4.366	0.8907	1.059	1.808	0.62	0.139	0.132	0.5853	0.5887	1	1	CC:61	CG:21	GG:1	CC:138	CG:40	GG:4
NRS11577773	1	3.11	0.4104	0.833	1.256	0.552	0.265	0.302	0.5102	0.3569	1	1	AA:7	AG:30	GG:46	AA:14	AG:82	GG:86
NRS12124853	1	0.569	1	1	1.658	0.604	0.157	0.157	0.0907	0.7631	1	1	CC:0	CG:26	GG:57	CC:5	CG:47	GG:130
NRS11121745	1	0.867	0.8881	0.924	1.616	0.528	0.12	0.129	0.212	0.1951	1	1	GG:0	GT:20	TT:63	GG:5	GT:37	TT:140
NRS12046038	1	4.114	0.4519	0.853	1.235	0.589	0.428	0.467	0.9343	0.4217	1	1	CC:27	CT:41	TT:15	CC:49	CT:96	TT:37
NRS4846008	1	3.002	0.4096	0.826	1.246	0.548	0.265	0.304	0.5102	0.3405	1	0.994	AA:7	AG:30	GG:46	AA:14	AG:82	GG:85
NRS4846010	1	4.172	0.4994	1.223	2.05	0.729	0.157	0.132	0.976	0.4507	1	1	AA:2	AG:22	GG:59	AA:2	AG:44	GG:136
NRS7546801	1	3.44	0.384	0.819	1.269	0.528	0.217	0.253	0.9503	0.1547	1	1	AA:51	AG:28	GG:4	AA:98	AG:76	GG:8
NRS6674181	1	3.947	0.3993	1.189	1.718	0.824	0.476	0.481	0.7254	0.7818	1	1	CC:22	CG:43	GG:18	CC:43	CG:89	GG:50
NRS6674692	1	2.364	0.3139	0.74	1.239	0.442	0.139	0.179	0.7084	0.1566	1	1	CC:62	CT:19	TT:2	CC:120	CT:59	TT:3
NRS10159458	1	2.364	0.3139	0.74	1.239	0.442	0.139	0.179	0.7084	0.1566	1	1	GG:62	GT:19	TT:2	GG:120	GT:59	TT:3
NRS11121748	1	4.304	0.4536	0.854	1.234	0.591	0.458	0.497	0.7899	0.7672	1	1	CC:18	CT:40	TT:25	CC:46	CT:89	TT:47
NRS2817637	1	1.824	0.09434	0.672	1.065	0.423	0.181	0.247	0.8303	0.6537	1	1	CC:56	CT:24	TT:3	CC:102	CT:70	TT:10
NRS2817636	1	3.252	0.2094	1.277	1.86	0.876	0.421	0.363	0.5011	0.0517	0.988	1	CC:29	CG:37	GG:16	CC:80	CG:72	GG:30
NRS2745260	1	2.497	0.1494	1.33	1.933	0.915	0.434	0.365	0.5358	0.0322	1	1	CC:17	CT:38	TT:28	CC:31	CT:71	TT:80
NRS2745291	1	-0.309	0.4514	1.167	1.687	0.807	0.5	0.462	0.1221	0.1187	0.988	1	CC:17	CT:48	TT:17	CC:58	CT:80	TT:44
NRS2594289	1	0.695	0.2606	1.254	1.811	0.868	0.482	0.462	0.3168	0.1187	1	1	AA:17	AG:46	GG:20	AA:58	AG:80	GG:44
NRS2817597	1	-0.139	0.08684	1.409	2.046	0.97	0.475	0.44	0.3581	0.2485	0.964	1	AA:20	AT:44	TT:16	AA:39	AT:82	TT:61
NRS2817581	1	3.61	0.262	1.256	1.865	0.845	0.331	0.283	0.956	0.5656	1	1	CC:37	CT:37	TT:9	CC:92	CT:77	TT:13
NRS3912023	1	3.114	1	0.992	1.496	0.658	0.291	0.293	0.7043	0.0492	0.952	0.994	AA:6	AG:34	GG:39	AA:21	AG:64	GG:96
NRS2745282	1	2.077	0.1509	0.678	1.114	0.413	0.151	0.207	0.3376	0.9169	1	0.994	GG:61	GT:19	TT:3	GG:114	GT:59	TT:8
NRS10864520	1	4.177	0.8441	0.95	1.399	0.645	0.337	0.349	0.8267	0.2096	1	1	CC:9	CT:38	TT:36	CC:26	CT:75	TT:81
NRS2745276	1	3.028	0.4525	1.158	1.673	0.801	0.476	0.44	0.3326	0.5148	1	1	AA:21	AG:37	GG:25	AA:33	AG:94	GG:55
NRS2745275	1	4.55	0.6357	1.107	1.604	0.764	0.44	0.415	0.6725	0.9221	1	1	AA:17	AG:39	GG:27	AA:31	AG:89	GG:62
NRS2817644	1	3.887	0.3432	1.201	1.74	0.829	0.446	0.401	0.8221	0.6928	1	1	AA:17	AG:40	GG:26	AA:28	AG:90	GG:64
NRS6693599	1	3.663	0.8509	1.037	1.501	0.717	0.446	0.437	0.8263	0.0199	1	1	CC:16	CG:42	GG:25	CC:27	CG:105	GG:50
NRS11121778	1	4.106	0.5088	1.135	1.643	0.784	0.446	0.415	0.5069	0.8355	1	1	CC:24	CT:44	TT:15	CC:63	CT:87	TT:32
NRS909945	1	-0.768	0.298	1.238	1.854	0.827	0.307	0.264	0.5477	0.011	1	1	AA:41	AC:33	CC:9	AA:92	AC:84	CC:6
NRS761092	1	4.995	1	0.99	1.438	0.682	0.41	0.412	0.6265	0.5219	1	1	CC:15	CT:38	TT:30	CC:33	CT:84	TT:65
NRS7550768	1	4.101	0.7065	0.926	1.341	0.639	0.445	0.464	0.4332	0.7135	0.988	1	AA:27	AG:37	GG:18	AA:51	AG:93	GG:38
NRS6701965	1	4.974	0.9245	0.979	1.421	0.674	0.41	0.415	0.6265	0.608	1	1	CC:30	CT:38	TT:15	CC:64	CT:85	TT:33
NRS10864530	1	1.952	0.4364	1.202	1.846	0.783	0.253	0.22	0.3273	0.2276	1	1	AA:48	AC:28	CC:7	AA:108	AC:68	CC:6
NRS6685318	1	3.647	0.6363	1.094	1.586	0.754	0.446	0.424	0.1193	0.7072	1	0.972	AA:20	AT:34	TT:29	AA:33	AT:84	TT:60
NRS4846022	1	1.948	0.3169	1.262	1.934	0.823	0.262	0.22	0.4366	0.2276	0.988	1	AA:7	AG:29	GG:46	AA:6	AG:68	GG:108
NRS6671295	1	1.952	0.4364	1.202	1.846	0.783	0.253	0.22	0.3273	0.2276	1	1	AA:48	AG:28	GG:7	AA:108	AG:68	GG:6
NRS7526268	1	3.103	0.4325	1.203	1.854	0.78	0.247	0.214	0.5804	0.2994	1	1	CC:48	CT:29	TT:6	CC:110	CT:66	TT:6
NRS2336030	1	3.632	0.5132	1.136	1.64	0.787	0.482	0.486	0.5745	0.3789	1	1	CC:21	CT:44	TT:18	CC:46	CT:85	TT:51
NRS9430624	1	3.128	0.7743	0.937	1.365	0.643	0.386	0.401	0.0445	0.4817	1	1	AA:8	AG:48	GG:27	AA:27	AG:92	GG:63
NRS12045323	1	1.543	1	1.001	1.449	0.691	0.44	0.44	0.0244	0.9604	1	1	AA:11	AG:51	GG:21	AA:35	AG:90	GG:57
NRS6676319	1	2.708	0.2515	0.79	1.153	0.541	0.372	0.429	0.4339	0.6655	0.988	1	CC:13	CT:35	TT:34	CC:32	CT:92	TT:58
NRS7533583	1	2.502	0.1208	1.355	1.978	0.929	0.45	0.376	0.4162	0.0304	0.964	0.978	CC:18	CG:36	GG:26	CC:32	CG:70	GG:76
NRS7414943	1	2.11	0.2959	0.806	1.174	0.554	0.38	0.431	0.3404	0.3877	1	1	AA:14	AG:35	GG:34	AA:31	AG:95	GG:56
NRS7529001	1	2.736	0.2469	1.264	1.841	0.868	0.444	0.388	1	0.0972	0.976	0.978	AA:25	AG:40	GG:16	AA:72	AG:74	GG:32
NRS6677313	1	3.654	0.5089	1.141	1.651	0.788	0.458	0.425	0.0418	0.197	1	0.994	CC:29	CG:32	GG:22	CC:64	CG:80	GG:37
NRS11121821	1	4.407	0.4385	1.174	1.712	0.805	0.398	0.36	0.0754	0.0169	1	1	AA:34	AG:32	GG:17	AA:82	AG:69	GG:31
NRS1133398	1	4.467	0.4407	1.16	1.692	0.796	0.398	0.363	0.0754	0.0234	1	1	AA:34	AG:32	GG:17	AA:81	AG:70	GG:31
NRS4845881	1	3.759	0.3517	1.256	1.963	0.804	0.235	0.196	0.7774	0.6248	0.976	0.994	AA:47	AG:30	GG:4	AA:118	AG:55	GG:8
NRS11121828	1	4.563	0.6359	1.121	1.776	0.708	0.205	0.187	0.7453	0.7517	1	1	CC:3	CT:28	TT:52	CC:7	CT:54	TT:121
NRS4845882	1	4.977	1	1.008	1.625	0.625	0.181	0.18	0.8303	0.5569	1	0.994	AA:3	AG:24	GG:56	AA:7	AG:51	GG:123
NRS1801131	1	4.714	0.9022	1.049	1.694	0.65	0.183	0.176	0.8499	0.2247	0.988	1	AA:55	AC:24	CC:3	AA:126	AC:48	CC:8
NRS12121543	1	4.782	0.7084	1.118	1.811	0.69	0.181	0.165	0.8303	0.57	1	1	GG:56	GT:24	TT:3	GG:128	GT:48	TT:6
NRS9651118	1	2.58	0.5575	0.88	1.295	0.598	0.341	0.371	0.2085	0.5323	0.988	1	AA:33	AG:42	GG:7	AA:74	AG:81	GG:27
NRS12404124	1	4.972	1	1.015	1.636	0.629	0.181	0.179	0.8303	0.5454	1	1	AA:56	AC:24	CC:3	AA:124	AC:51	CC:7
NRS198391	1	4.937	0.9028	1.034	1.669	0.641	0.181	0.176	0.8303	0.4823	1	1	CC:3	CT:24	TT:56	CC:7	CT:50	TT:125
NRS198401	1	4.885	0.9021	1.054	1.703	0.652	0.181	0.173	0.8303	0.4227	1	1	AA:56	AG:24	GG:3	AA:126	AG:49	GG:7
NRS535107	1	4.972	1	1.015	1.636	0.629	0.181	0.179	0.8303	0.5454	1	1	CC:3	CT:24	TT:56	CC:7	CT:51	TT:124
NRS1023252	1	4.49	0.5288	1.181	1.919	0.727	0.183	0.159	0.8499	0.4454	0.988	1	GG:55	GT:24	TT:3	GG:130	GT:46	TT:6
NRS1009592	1	4.648	1	0.973	1.668	0.567	0.134	0.137	0.6511	0.7233	0.988	1	CC:61	CG:20	GG:1	CC:136	CG:42	GG:4
NRS4846064	1	0.517	0.9254	1.034	1.492	0.716	0.5	0.492	0.0116	0.9971	1	1	CC:15	CT:53	TT:15	CC:47	CT:91	TT:44
NRS2008113	1	4.698	0.6336	0.906	1.32	0.622	0.407	0.431	0.8379	0.9659	0.976	1	CC:28	CT:40	TT:13	CC:59	CT:89	TT:34
NRS11588551	1	3.244	0.2994	0.807	1.171	0.556	0.404	0.456	0.4879	0.0406	1	1	AA:28	AG:43	GG:12	AA:47	AG:104	GG:31
NRS6667637	1	0.934	0.07258	1.41	2.041	0.974	0.488	0.403	0.4389	0.0466	1	0.994	AA:20	AG:45	GG:18	AA:58	AG:100	GG:23
NRS2336377	1	3.689	0.3832	0.829	1.217	0.565	0.343	0.387	0.7019	0.1119	1	0.994	AA:35	AG:39	GG:9	AA:63	AG:96	GG:22
NRS1321073	1	2.149	0.1586	1.321	1.908	0.914	0.494	0.437	0.3225	0.0199	1	1	CC:18	CT:46	TT:19	CC:50	CT:105	TT:27
NRS34175640	1	2.149	0.1586	1.321	1.908	0.914	0.494	0.437	0.3225	0.0199	1	1	CC:19	CT:46	TT:18	CC:27	CT:105	TT:50
NRS11800086	1	2.632	0.183	1.305	1.891	0.901	0.458	0.393	0.5366	0.1137	1	1	AA:16	AG:44	GG:23	AA:23	AG:97	GG:62
NRS2336381	1	2.714	0.7847	0.91	1.571	0.527	0.127	0.137	0.187	0.786	1	1	AA:62	AG:21	GG:0	AA:135	AG:44	GG:3
NRS2273289	1	1.919	0.1176	0.661	1.091	0.4	0.146	0.206	0.5039	0.742	0.988	1	CC:1	CT:22	TT:59	CC:7	CT:61	TT:114
NRS2180180	1	-2.945	0.006906	1.695	2.463	1.166	0.47	0.343	0.5592	0.879	1	1	AA:17	AG:44	GG:22	AA:21	AG:83	GG:78
NRS2236055	1	3.921	0.3878	0.842	1.233	0.576	0.355	0.396	0.4768	0.8808	1	1	AA:9	AG:41	GG:33	AA:28	AG:88	GG:66
NRS4240897	1	0.109	0.03859	0.665	0.966	0.458	0.392	0.492	0.738	0.5555	1	1	AA:30	AG:41	GG:12	AA:49	AG:87	GG:46
NRS1474868	1	3.942	0.3847	0.836	1.226	0.57	0.354	0.396	0.544	0.8808	0.988	1	AA:33	AG:40	GG:9	AA:66	AG:88	GG:28
NRS2336384	1	3.15	0.2155	0.775	1.13	0.531	0.378	0.44	0.7354	0.5148	0.988	1	AA:31	AC:40	CC:11	AA:55	AC:94	CC:33
NRS873458	1	-0.841	0.02097	1.576	2.289	1.085	0.464	0.354	0.7048	0.9634	1	1	AA:17	AG:43	GG:23	AA:23	AG:83	GG:76
NRS2878677	1	4.349	0.4458	0.86	1.255	0.59	0.373	0.409	0.8432	0.4427	1	1	CC:33	CT:38	TT:12	CC:66	CT:83	TT:33
NRS1810563	1	4.496	0.4947	0.872	1.284	0.592	0.356	0.388	0.9405	0.7567	0.964	0.984	AA:33	AG:37	GG:10	AA:66	AG:87	GG:26
NRS2295281	1	-4.226	0.007156	1.674	2.432	1.152	0.47	0.346	0.3055	0.2958	1	1	AA:16	AG:46	GG:21	AA:25	AG:76	GG:81
NRS3766741	1	3.931	0.3536	0.765	1.321	0.443	0.127	0.159	0.7868	0.8338	0.952	1	CC:60	CG:18	GG:1	CC:129	CG:48	GG:5
NRS2295283	1	-0.099	0.1347	1.328	1.919	0.919	0.476	0.453	0.0107	0.3096	1	1	AA:13	AG:53	GG:17	AA:51	AG:97	GG:34
NRS12759042	1	4.571	0.9246	1.033	1.496	0.713	0.434	0.426	0.2426	0.544	1	1	GG:24	GT:46	TT:13	GG:58	GT:93	TT:31
NRS6662024	1	4.882	0.7766	1.062	1.539	0.732	0.451	0.436	0.2294	0.0977	0.988	0.994	AA:22	AG:46	GG:14	AA:52	AG:100	GG:29
NRS6665486	1	2.47	0.1592	0.754	1.091	0.52	0.422	0.492	0.4285	0.1371	1	1	CC:13	CT:44	TT:26	CC:39	CT:101	TT:42
NRS6690493	1	-9.468	0.1199	0.689	1.088	0.436	0.187	0.25	0.0364	0.0088	1	1	CC:0	CT:31	TT:52	CC:18	CT:55	TT:109
NRS12138960	1	1.813	0.8881	0.924	1.616	0.528	0.12	0.129	0.212	0.5244	1	1	AA:0	AG:20	GG:63	AA:4	AG:39	GG:139
NRS1201110	1	2.593	0.4537	0.856	1.236	0.592	0.464	0.497	0.1656	0.7665	1	1	CC:27	CT:35	TT:21	CC:44	CT:93	TT:45
NRS4845895	1	4.918	0.7771	1.056	1.531	0.729	0.434	0.42	0.8632	0.7972	1	1	CC:16	CT:40	TT:27	CC:33	CT:87	TT:62
NRS3737959	1	4.805	0.7539	0.926	1.401	0.613	0.265	0.28	0.9243	0.53	1	1	CC:45	CT:32	TT:6	CC:96	CT:70	TT:16
NRS11121868	1	3.456	0.2385	1.413	2.464	0.81	0.139	0.102	0.5853	0.4705	1	0.994	AA:1	AG:21	GG:61	AA:1	AG:35	GG:145
NRS11590366	1	2.167	0.4693	1.23	2.145	0.705	0.133	0.11	0.164	0.8739	1	0.994	AA:61	AG:22	GG:0	AA:143	AG:36	GG:2
NRS646249	1	3.077	0.1537	0.749	1.091	0.514	0.401	0.472	0.0058	0.0004	0.976	0.989	AA:35	AG:27	GG:19	AA:62	AG:66	GG:52
NRS501525	1	4.495	0.6992	0.916	1.341	0.626	0.361	0.382	0.5823	0.8654	1	1	CC:12	CT:36	TT:35	CC:26	CT:87	TT:69
NRS11569909	1	4.591	1	0.983	1.451	0.666	0.331	0.335	0.6598	0.6307	1	1	AA:38	AG:35	GG:10	AA:79	AG:84	GG:19
NRS6668157	1	1.246	0.1017	0.659	1.072	0.405	0.157	0.22	0.3892	0.9281	1	1	AA:1	AG:24	GG:58	AA:9	AG:62	GG:111
NRS1201122	1	3.083	0.9243	1.026	1.49	0.707	0.416	0.409	0.7656	0.0464	1	1	AA:29	AG:39	GG:15	AA:57	AG:101	GG:24
NRS7517758	1	-0.423	0.04539	0.642	0.992	0.415	0.211	0.294	0.265	0.9222	1	1	AA:50	AG:31	GG:2	AA:91	AG:75	GG:16
NRS1201171	1	3.326	0.3362	1.245	1.879	0.825	0.296	0.253	0.6357	0.5233	0.976	1	AA:8	AG:32	GG:41	AA:10	AG:72	GG:100
NRS7551317	1	-0.148	0.04374	0.637	0.988	0.41	0.207	0.291	0.3057	0.8761	0.988	1	CC:50	CT:30	TT:2	CC:91	CT:76	TT:15
NRS1148472	1	3.399	0.2621	1.284	1.976	0.834	0.253	0.209	0.69	0.6751	1	1	AA:6	AG:30	GG:47	AA:7	AG:62	GG:113
NRS1148471	1	2.051	0.6767	0.902	1.363	0.597	0.265	0.286	0.1106	0.6781	1	1	CC:42	CT:38	TT:3	CC:94	CT:72	TT:16
NRS3766735	1	-2.349	0.1238	1.533	2.588	0.908	0.167	0.115	0.0719	0.6752	0.976	1	AA:0	AG:27	GG:54	AA:3	AG:36	GG:143
NRS1148460	1	-0.055	0.04034	0.64	0.975	0.42	0.235	0.324	0.3342	0.4719	1	1	AA:47	AC:33	CC:3	AA:81	AC:84	CC:17
NRS1148459	1	-0.055	0.04034	0.64	0.975	0.42	0.235	0.324	0.3342	0.4719	1	1	GG:3	GT:33	TT:47	GG:17	GT:84	TT:81
NRS590314	1	0.113	0.03899	0.629	0.961	0.412	0.232	0.324	0.8029	0.7031	0.988	1	CC:48	CT:30	TT:4	CC:82	CT:82	TT:18
NRS496888	1	2.815	0.1655	1.352	2.036	0.898	0.301	0.242	0.8064	0.7966	1	1	CC:8	CT:34	TT:41	CC:10	CT:68	TT:104
NRS603151	1	3.482	0.8804	0.924	1.683	0.507	0.102	0.11	0.2986	0.8808	1	1	CC:0	CG:17	GG:66	CC:2	CG:36	GG:144
NRS1201157	1	1.585	0.1797	1.299	1.887	0.894	0.434	0.371	0.2864	0.5181	1	1	CC:29	CT:36	TT:18	CC:70	CT:89	TT:23
NRS525891	1	3.446	1	0.958	1.724	0.532	0.108	0.113	0.2679	0.8187	1	1	AA:0	AT:18	TT:65	AA:2	AT:37	TT:143
NRS548580	1	1.823	0.7756	0.899	1.591	0.508	0.114	0.126	0.239	0.4255	1	0.984	CC:64	CT:19	TT:0	CC:138	CT:37	TT:4
NRS5746053	1	2.636	0.888	0.941	1.648	0.537	0.12	0.127	0.212	0.9587	1	0.994	AA:0	AG:20	GG:63	AA:3	AG:40	GG:138
NRS5746059	1	4.976	0.8823	1.047	1.87	0.586	0.114	0.11	0.9246	0.8808	1	1	AA:65	AG:17	GG:1	AA:144	AG:36	GG:2
NRS1061628	1	3.319	0.9183	0.964	1.444	0.644	0.289	0.297	0.5713	0.1531	1	1	CC:43	CT:32	TT:8	CC:86	CT:84	TT:12
NRS235215	1	1.891	0.6897	1.088	1.608	0.737	0.337	0.319	0.2098	0.2343	1	1	AA:39	AG:32	GG:12	AA:81	AG:86	GG:15
NRS4846100	1	0.491	1	1.002	1.469	0.683	0.366	0.365	0.0008	0.2367	0.988	1	CC:40	CG:24	GG:18	CC:77	CG:77	GG:28
NRS3765339	1	1.823	0.2067	1.306	1.961	0.87	0.321	0.266	0.399	0.3614	0.976	0.962	AA:10	AG:32	GG:39	AA:10	AG:73	GG:92
NRS4845898	1	2.344	0.2543	1.273	1.899	0.853	0.319	0.269	0.437	0.4088	1	1	AA:40	AT:33	TT:10	AA:95	AT:76	TT:11
NRS7523900	1	2.979	1	0.974	1.657	0.573	0.139	0.142	0.7084	0.1093	1	0.989	CC:62	CT:19	TT:2	CC:130	CT:49	TT:1
NRS6660347	1	1.068	0.8958	1.033	1.727	0.617	0.152	0.148	0.3495	0.0778	0.988	1	AA:60	AG:19	GG:3	AA:129	AG:52	GG:1
NRS10864553	1	2.757	0.8942	0.944	1.6	0.557	0.139	0.146	0.7084	0.0885	1	1	AA:2	AG:19	GG:62	AA:1	AG:51	GG:130
NRS6541019	1	3.704	0.3522	0.743	1.283	0.43	0.123	0.159	0.8097	0.3697	0.976	1	CC:62	CT:18	TT:1	CC:127	CT:52	TT:3
NRS10492976	1	3.092	1	1.006	1.695	0.597	0.146	0.146	0.8293	0.0885	0.988	1	CC:60	CT:20	TT:2	CC:130	CT:51	TT:1
NRS7547740	1	3.213	0.3134	0.754	1.264	0.45	0.139	0.176	0.7084	0.4054	1	1	CC:2	CT:19	TT:62	CC:4	CT:56	TT:122
NRS11121906	1	2.36	0.7884	0.896	1.531	0.525	0.133	0.146	0.6047	0.0885	1	1	GG:63	GT:18	TT:2	GG:130	GT:51	TT:1
NRS6683371	1	3.056	1	0.992	1.671	0.589	0.145	0.146	0.814	0.0885	1	1	AA:61	AG:20	GG:2	AA:130	AG:51	GG:1
NRS11121913	1	3.509	1	1.003	1.462	0.688	0.414	0.413	0.3257	0.4675	0.976	0.978	CC:30	CT:35	TT:16	CC:59	CT:91	TT:28
NRS12125606	1	3.96	0.3401	1.274	2.01	0.807	0.217	0.179	0.4786	0.5454	1	1	CC:52	CT:26	TT:5	CC:124	CT:51	TT:7
NRS11121917	1	2.36	0.7884	0.896	1.531	0.525	0.133	0.146	0.6047	0.0885	1	1	CC:2	CT:18	TT:63	CC:1	CT:51	TT:130
NRS4845902	1	3.726	0.5233	0.862	1.317	0.564	0.241	0.269	0.1906	0.7609	1	1	AA:50	AG:26	GG:7	AA:98	AG:70	GG:14
NRS10779770	1	2.429	0.1333	1.34	1.937	0.928	0.482	0.445	0.7506	0.1373	1	1	GG:23	GT:40	TT:20	GG:41	GT:80	TT:61
NRS6659122	1	4.258	0.61	0.889	1.332	0.593	0.283	0.308	0.4665	0.936	1	1	AA:8	AC:31	CC:44	AA:17	AC:78	CC:87
NRS11121928	1	4.329	0.6103	0.897	1.345	0.598	0.287	0.309	0.4944	0.9097	0.988	0.994	CC:43	CG:31	GG:8	CC:86	CG:78	GG:17
NRS6541038	1	2.366	0.2727	0.797	1.189	0.534	0.289	0.338	0.5713	0.2102	1	1	GG:43	GT:32	TT:8	GG:76	GT:89	TT:17
NRS4846118	1	3.638	0.6191	0.894	1.324	0.603	0.313	0.338	0.0492	0.2863	1	1	CC:43	CT:28	TT:12	CC:83	CT:75	TT:24
NRS4997711	1	2.219	0.1158	1.364	1.997	0.931	0.407	0.335	0.2395	0.605	0.976	1	AA:16	AC:34	CC:31	AA:22	AC:78	CC:82
NRS4240900	1	2.695	0.2395	1.277	1.867	0.873	0.392	0.335	0.1314	0.605	1	1	AA:16	AG:33	GG:34	AA:22	AG:78	GG:82
NRS4300229	1	4.285	0.443	0.799	1.343	0.475	0.139	0.168	0.7084	0.6368	1	1	GG:2	GT:19	TT:62	GG:6	GT:49	TT:127
NRS4845907	1	2.219	0.1158	1.364	1.997	0.931	0.407	0.335	0.2395	0.605	0.976	1	CC:31	CT:34	TT:16	CC:82	CT:78	TT:22
NRS2275875	1	4.948	0.9166	1.026	1.547	0.68	0.277	0.272	0.3728	0.3422	1	1	AA:8	AG:30	GG:45	AA:16	AG:67	GG:99
NRS3128461	1	4.969	1	1.005	1.512	0.668	0.283	0.282	0.4665	0.1661	1	0.984	CC:44	CT:31	TT:8	CC:96	CT:65	TT:18
NRS3121607	1	0.755	0.5319	1.164	1.89	0.717	0.181	0.159	0.5982	0.0029	1	1	GG:2	GT:26	TT:55	GG:10	GT:38	TT:134
NRS4846126	1	4.64	0.6316	0.9	1.314	0.617	0.373	0.398	0.7862	0.9705	1	1	AA:32	AG:40	GG:11	AA:66	AG:87	GG:29
NRS4394668	1	3.706	0.836	1.061	1.59	0.708	0.295	0.283	0.6853	0.1918	1	1	CC:8	CT:33	TT:42	CC:11	CT:81	TT:90
NRS4618985	1	3.706	0.836	1.061	1.59	0.708	0.295	0.283	0.6853	0.1918	1	1	AA:42	AC:33	CC:8	AA:90	AC:81	CC:11
NRS5022242	1	1.412	0.9254	1.018	1.472	0.704	0.458	0.453	0.1112	0.3096	1	1	AA:28	AG:34	GG:21	AA:51	AG:97	GG:34
NRS11121950	1	2.38	1	0.987	1.434	0.679	0.45	0.453	0.2059	0.3096	0.964	1	CC:27	CT:34	TT:19	CC:51	CT:97	TT:34
NRS12046693	1	4.357	0.9175	1.031	1.547	0.687	0.289	0.283	0.9743	0.1918	1	1	CC:7	CG:34	GG:42	CC:11	CG:81	GG:90
NRS12402628	1	1.86	0.7078	0.922	1.332	0.638	0.458	0.478	0.2498	0.1729	1	1	AA:20	AC:36	CC:27	AA:37	AC:100	CC:45
NRS1892067	1	-0.74	0.0805	1.478	2.24	0.975	0.299	0.224	0.7201	0.0822	0.988	0.994	CC:8	CT:33	TT:41	CC:5	CT:71	TT:105
NRS4845911	1	2.837	0.8387	0.942	1.407	0.631	0.295	0.308	0.5157	0.097	1	1	CC:40	CT:37	TT:6	CC:92	CT:68	TT:22
NRS3000891	1	4.287	0.6347	1.103	1.6	0.76	0.428	0.404	0.5955	0.6851	1	1	AA:14	AG:43	GG:26	AA:31	AG:85	GG:66
NRS1857539	1	1.99	0.1171	1.548	2.641	0.907	0.157	0.107	0.976	0.3986	1	1	CC:59	CT:22	TT:2	CC:144	CT:37	TT:1
NRS1892066	1	1.99	0.1171	1.548	2.641	0.907	0.157	0.107	0.976	0.3986	1	1	GG:2	GT:22	TT:59	GG:1	GT:37	TT:144
NRS2265711	1	2.233	0.1477	1.521	2.615	0.885	0.151	0.104	0.9197	0.4355	1	1	CC:2	CT:21	TT:60	CC:1	CT:36	TT:145
NRS7547122	1	4.858	0.8314	1.045	1.587	0.688	0.268	0.26	0.9562	0.6414	0.988	0.994	AA:44	AG:32	GG:6	AA:98	AG:72	GG:11
NRS3010951	1	4.841	0.9156	1.021	1.549	0.673	0.265	0.261	0.9243	0.5913	1	1	AA:45	AG:32	GG:6	AA:98	AG:73	GG:11
NRS4568844	1	4.95	1	1.007	1.526	0.664	0.265	0.264	0.9243	0.8013	1	1	AA:45	AG:32	GG:6	AA:98	AG:72	GG:12
NRS3000873	1	-4.436	0.1316	0.72	1.079	0.48	0.271	0.341	0.0228	0.342	1	1	AA:40	AT:41	TT:2	AA:82	AT:76	TT:24
NRS3000861	1	-1.839	0.1467	0.745	1.097	0.506	0.325	0.393	0.0585	0.3657	1	1	CC:34	CT:44	TT:5	CC:70	CT:81	TT:31
NRS3010874	1	-1.839	0.1467	0.745	1.097	0.506	0.325	0.393	0.0585	0.3657	1	1	GG:5	GT:44	TT:34	GG:31	GT:81	TT:70
NRS6698872	1	-1.123	0.2529	0.731	1.236	0.432	0.136	0.177	0.1573	0.2119	0.976	0.978	CC:59	CG:22	GG:0	CC:123	CG:47	GG:8
NRS3122569	1	-1.129	0.3205	0.749	1.244	0.451	0.145	0.184	0.1236	0.3654	1	1	AA:59	AG:24	GG:0	AA:123	AG:51	GG:8
NRS4361998	1	-1.116	0.3813	0.783	1.304	0.471	0.146	0.18	0.1206	0.2748	0.988	0.994	AA:0	AC:24	CC:58	AA:8	AC:49	CC:124
NRS7513079	1	-1.125	0.3206	0.763	1.268	0.459	0.145	0.181	0.1236	0.314	1	1	AA:59	AC:24	CC:0	AA:124	AC:50	CC:8
NRS4240904	1	0.427	0.4206	0.786	1.362	0.454	0.12	0.148	0.212	0.2419	1	1	AA:0	AG:20	GG:63	AA:6	AG:42	GG:134
NRS3010886	1	-1.125	0.3206	0.763	1.268	0.459	0.145	0.181	0.1236	0.314	1	1	CC:0	CT:24	TT:59	CC:8	CT:50	TT:124
NRS17038468	1	0.398	0.3423	0.742	1.297	0.424	0.114	0.148	0.239	0.2419	1	1	AA:64	AG:19	GG:0	AA:134	AG:42	GG:6
NRS3000929	1	4.673	0.6242	0.871	1.423	0.533	0.163	0.182	0.5169	0.1369	1	0.994	CC:3	CT:21	TT:59	CC:9	CT:48	TT:124
NRS6541059	1	-1.176	0.4564	0.801	1.323	0.485	0.151	0.181	0.1062	0.314	1	1	CC:0	CT:25	TT:58	CC:8	CT:50	TT:124
NRS4603144	1	4.795	0.7981	0.9	1.497	0.541	0.154	0.169	0.9518	0.6137	0.976	0.978	CC:2	CT:21	TT:58	CC:6	CT:48	TT:124
NRS10047037	1	-1.176	0.4564	0.801	1.323	0.485	0.151	0.181	0.1062	0.314	1	1	AA:58	AG:25	GG:0	AA:124	AG:50	GG:8
NRS3000922	1	-1.176	0.4564	0.801	1.323	0.485	0.151	0.181	0.1062	0.314	1	1	AA:58	AG:25	GG:0	AA:124	AG:50	GG:8
NRS11809649	1	2.172	0.2002	0.692	1.178	0.406	0.127	0.173	0.5046	0.4521	1	1	AA:64	AG:17	GG:2	AA:123	AG:55	GG:4
NRS10746500	1	0.298	0.04362	0.653	0.986	0.432	0.256	0.345	0.4244	0.132	0.988	0.994	AA:44	AG:34	GG:4	AA:73	AG:91	GG:17
NRS3795746	1	1.205	0.1629	0.746	1.114	0.5	0.283	0.346	0.4665	0.2124	1	1	AA:8	AT:31	TT:44	AA:18	AT:90	TT:74
NRS10864584	1	4.261	0.6138	0.889	1.325	0.596	0.316	0.343	0.9632	0.2853	0.952	0.994	AA:8	AT:34	TT:37	AA:18	AT:88	TT:75
NRS1008475	1	3.991	0.3451	0.782	1.262	0.484	0.169	0.206	0.6172	0.564	1	1	CC:58	CG:22	GG:3	CC:116	CG:57	GG:9
NRS4282833	1	2.09	0.2161	0.755	1.143	0.499	0.256	0.313	0.7185	0.1844	0.988	1	CC:46	CT:30	TT:6	CC:82	CT:86	TT:14
NRS848577	1	3.012	0.306	0.791	1.191	0.525	0.265	0.313	0.9243	0.1844	1	1	CC:45	CG:32	GG:6	CC:82	CG:86	GG:14
NRS12567807	1	0.392	0.3232	0.729	1.308	0.406	0.102	0.135	0.2986	0.0883	1	0.994	AA:0	AG:17	GG:66	AA:6	AG:37	GG:138
NRS2223390	1	1.152	0.4111	0.77	1.35	0.44	0.114	0.144	0.239	0.4446	1	0.994	CC:0	CT:19	TT:64	CC:5	CT:42	TT:134
NRS1736769	1	1.72	0.3593	0.764	1.307	0.447	0.127	0.159	0.7443	0.0029	1	1	CC:63	CT:19	TT:1	CC:134	CT:38	TT:10
NRS4113158	1	1.804	0.3657	0.796	1.256	0.504	0.195	0.234	0.1357	0.975	0.988	1	AA:1	AG:30	GG:51	AA:10	AG:65	GG:107
NRS1856638	1	-0.272	0.3394	0.78	1.269	0.48	0.165	0.202	0.3263	0.0092	0.988	0.994	CC:1	CT:25	TT:56	CC:13	CT:47	TT:121
NRS17039272	1	-2.03	0.3381	0.769	1.251	0.473	0.165	0.204	0.3263	0.0005	0.988	0.984	CC:1	CT:25	TT:56	CC:15	CT:43	TT:121
NRS7525044	1	4.058	0.4777	1.228	2.115	0.712	0.142	0.119	0.7376	0.0824	0.976	0.994	CC:60	CT:19	TT:2	CC:143	CT:33	TT:5
NRS870007	1	4.955	0.8478	1.042	1.518	0.715	0.392	0.382	0.8995	0.8851	1	1	AA:31	AG:39	GG:13	AA:70	AG:85	GG:27
NRS10927559	1	3.285	0.3084	0.798	1.2	0.531	0.274	0.321	0.6468	0.5399	0.988	1	GG:44	GT:31	TT:7	GG:82	GT:83	TT:17
NRS3013086	1	3.703	0.388	0.836	1.221	0.572	0.361	0.404	0.3807	0.8335	1	1	AA:32	AG:42	GG:9	AA:64	AG:89	GG:29
NRS3013090	1	4.291	0.5007	0.865	1.265	0.591	0.361	0.396	0.3807	0.4413	1	1	CC:9	CT:42	TT:32	CC:26	CT:92	TT:64
NRS3013101	1	4.617	0.7679	1.11	1.964	0.627	0.12	0.11	0.832	0.5432	1	1	CC:1	CT:18	TT:64	CC:3	CT:34	TT:145
NRS3795750	1	4.772	0.706	1.09	1.577	0.754	0.458	0.436	0.8604	0.6545	1	0.994	AA:24	AG:42	GG:17	AA:56	AG:92	GG:33
NRS3013105	1	4.293	0.4433	1.167	1.698	0.802	0.463	0.425	0.543	0.3154	0.976	0.95	AA:16	AG:43	GG:22	AA:28	AG:91	GG:54
NRS3013106	1	4.276	0.4343	1.18	1.726	0.807	0.39	0.352	0.4828	0.1439	0.988	1	AA:14	AG:36	GG:32	AA:27	AG:74	GG:81
NRS2924854	1	1.526	0.1962	0.712	1.154	0.44	0.163	0.214	0.1459	0.8751	1	1	AA:60	AT:19	TT:4	AA:112	AT:62	TT:8
NRS16850548	1	2.894	0.8268	1.054	1.616	0.687	0.25	0.24	0.2107	0.5292	0.988	0.994	CC:44	CT:35	TT:3	CC:106	CT:63	TT:12
NRS375996	1	2.673	0.2198	0.738	1.162	0.469	0.193	0.245	0.4443	0.9618	1	1	CC:2	CT:28	TT:53	CC:11	CT:67	TT:104
NRS164868	1	4.012	0.3993	1.189	1.718	0.824	0.476	0.481	0.9292	0.3838	1	1	CC:19	CT:41	TT:23	CC:52	CT:85	TT:45
NRS10803381	1	2.48	1	0.982	1.686	0.572	0.133	0.135	0.662	0.0359	1	1	CC:62	CT:20	TT:1	CC:133	CT:49	TT:0
NRS2990679	1	1.107	0.156	1.35	1.994	0.913	0.36	0.294	0.4394	0.2424	0.988	1	AA:32	AG:41	GG:9	AA:94	AG:69	GG:19
NRS2990683	1	-1.465	0.0186	1.576	2.284	1.087	0.439	0.448	0.4183	0.8799	0.988	1	CC:24	CT:44	TT:14	CC:37	CT:89	TT:56
NRS2282189	1	0.364	0.2333	1.276	1.876	0.868	0.383	0.327	0.3806	0.0616	0.976	1	CC:10	CT:42	TT:29	CC:25	CT:69	TT:88
NRS16851140	1	-1.458	0.09809	1.488	2.326	0.952	0.247	0.181	0.575	0.0097	0.976	0.989	CC:4	CT:32	TT:45	CC:11	CT:43	TT:126
NRS410922	1	2.192	0.7922	1.064	1.784	0.634	0.151	0.143	0.4489	0.0467	1	1	CC:59	CT:23	TT:1	CC:137	CT:38	TT:7
NRS12750399	1	4.186	0.6369	1.108	1.603	0.765	0.464	0.439	0.9502	0.165	1	0.984	AA:24	AG:41	GG:18	AA:61	AG:79	GG:39
NRS12124179	1	2.776	1	0.982	1.686	0.572	0.133	0.135	0.662	0.0185	1	1	GG:62	GT:20	TT:1	GG:140	GT:35	TT:7
NRS3856278	1	-1.828	0.5247	1.151	1.737	0.762	0.283	0.255	0.1513	0.0171	1	1	AA:40	AG:39	GG:4	AA:107	AG:57	GG:18
NRS11805703	1	-1.828	0.5247	1.151	1.737	0.762	0.283	0.255	0.1513	0.0171	1	1	CC:40	CG:39	GG:4	CC:107	CG:57	GG:18
NRS3013061	1	4.016	0.3536	1.221	1.82	0.82	0.319	0.277	0.816	0.7082	1	1	CC:38	CT:37	TT:8	CC:94	CT:75	TT:13
NRS10927854	1	2.373	0.1711	1.476	2.468	0.882	0.169	0.121	0.2866	0.6456	1	1	CC:56	CT:26	TT:1	CC:140	CT:40	TT:2
NRS367102	1	4.016	0.3536	1.221	1.82	0.82	0.319	0.277	0.816	0.7082	1	1	AA:8	AG:37	GG:38	AA:13	AG:75	GG:94
NRS1610562	1	3.704	0.3032	1.255	1.868	0.844	0.325	0.277	0.6953	0.7082	1	1	CC:37	CT:38	TT:8	CC:94	CT:75	TT:13
NRS17391912	1	1.27	0.7256	1.103	1.736	0.7	0.211	0.195	0.6491	0.0041	1	1	AA:3	AG:29	GG:51	AA:13	AG:45	GG:124
NRS354581	1	2.678	0.1949	1.335	2.02	0.882	0.289	0.234	0.3003	0.7018	1	1	CC:5	CG:38	GG:40	CC:9	CG:67	GG:106
NRS10927872	1	2.101	0.1085	1.469	2.349	0.919	0.211	0.154	0.265	0.4565	1	1	CC:50	CT:31	TT:2	CC:129	CT:50	TT:3
NRS1148455	1	3.537	0.4947	0.871	1.283	0.591	0.331	0.363	0.1524	0.7325	1	1	AA:40	AG:31	GG:12	AA:75	AG:82	GG:25
NRS434651	1	3.603	0.2948	1.256	1.881	0.838	0.307	0.261	0.2641	0.5378	1	1	CC:42	CT:31	TT:10	CC:101	CT:67	TT:14
NRS2990672	1	3.868	0.8194	0.928	1.459	0.591	0.207	0.22	0.7246	0.1654	0.988	1	CC:3	CG:28	GG:51	CC:12	CG:56	GG:114
NRS12034614	1	4.767	0.6692	1.141	1.977	0.658	0.133	0.118	0.6047	0.2988	1	1	GG:63	GT:18	TT:2	GG:143	GT:35	TT:4
NRS1261025	1	3.502	0.7656	1.077	1.587	0.73	0.343	0.327	0.1177	0.8535	1	1	CC:39	CT:31	TT:13	CC:83	CT:79	TT:20
NRS12566684	1	4.514	0.4776	1.184	1.871	0.75	0.211	0.184	0.3874	0.1619	1	1	CC:5	CT:25	TT:53	CC:9	CT:49	TT:124
NRS12039416	1	0.67	0.7679	1.11	1.964	0.627	0.12	0.11	0.212	0.172	1	1	AA:63	AG:20	GG:0	AA:146	AG:32	GG:4
NRS2788749	1	3.65	1	0.983	1.432	0.675	0.392	0.396	0.1314	0.8728	1	1	CC:16	CG:33	GG:34	CC:29	CG:86	GG:67
NRS2483133	1	2.294	0.1521	0.736	1.114	0.486	0.256	0.319	0.8265	0.1259	0.988	1	CC:5	CT:32	TT:45	CC:14	CT:88	TT:80
NRS92406	1	4.934	1	1.012	1.478	0.692	0.395	0.392	0.7653	0.3741	0.976	0.994	GG:12	GT:40	TT:29	GG:25	GT:92	TT:64
NRS2487643	1	3.161	0.3443	1.205	1.744	0.832	0.458	0.412	0.7899	0.232	1	1	GG:18	GT:40	TT:25	GG:27	GT:96	TT:59
NRS4391657	1	1.839	0.1884	1.339	2.039	0.88	0.277	0.223	0.7314	0.1968	1	1	CC:44	CT:32	TT:7	CC:107	CT:69	TT:6
NRS2487647	1	4.851	0.7727	0.94	1.375	0.643	0.367	0.382	0.5684	0.6287	1	1	AA:10	AG:41	GG:32	AA:25	AG:89	GG:68
NRS1412838	1	0.792	0.06409	0.682	1.007	0.461	0.335	0.425	0.3403	0.4018	0.952	0.994	AA:33	AC:39	CC:7	AA:57	AC:94	CC:30
NRS1412839	1	4.584	1	1.006	1.466	0.69	0.396	0.395	0.6055	0.6987	0.988	0.994	GG:31	GT:37	TT:14	GG:65	GT:89	TT:27
NRS1061615	1	4.047	0.6141	1.133	1.849	0.695	0.177	0.159	0.7408	0.3697	0.988	1	CC:3	CT:23	TT:56	CC:3	CT:52	TT:127
NRS876931	1	0.742	0.1085	1.366	1.978	0.944	0.494	0.429	0.9989	0.0517	0.988	1	CC:20	CT:41	TT:21	CC:53	CT:102	TT:27
NRS11587701	1	2.85	0.265	0.693	1.239	0.388	0.106	0.146	0.9092	0.2635	0.964	0.994	CC:1	CT:15	TT:64	CC:2	CT:49	TT:130
NRS1767676	1	1.962	0.1567	1.413	2.211	0.902	0.235	0.179	0.3863	0.6847	1	1	CC:50	CT:27	TT:6	CC:122	CT:55	TT:5
NRS1772636	1	4.074	0.6127	1.14	1.862	0.698	0.175	0.157	0.7223	0.4116	1	1	CC:3	CT:23	TT:57	CC:3	CT:51	TT:128
NRS1772635	1	4.672	0.6248	0.895	1.317	0.608	0.337	0.363	0.8267	0.7645	1	1	AA:36	AC:38	CC:9	AA:73	AC:86	CC:23
NRS10803420	1	3.322	0.4798	0.848	1.266	0.568	0.289	0.324	0.9743	0.0828	1	1	CC:7	CT:34	TT:42	CC:14	CT:90	TT:78
NRS10803421	1	1.458	0.2282	0.751	1.171	0.481	0.205	0.255	0.727	0.0572	1	1	CC:4	CT:26	TT:53	CC:7	CT:79	TT:96
NRS12143609	1	4.1	0.6199	0.87	1.432	0.529	0.157	0.176	0.976	0.1791	1	1	CC:59	CT:22	TT:2	CC:121	CT:58	TT:3
NRS12561812	1	4.832	0.6928	1.114	1.858	0.668	0.157	0.143	0.1027	0.0467	1	1	GG:61	GT:18	TT:4	GG:137	GT:38	TT:7
NRS2495030	1	4.971	1	0.984	1.522	0.636	0.235	0.238	0.3396	0.2532	0.976	0.994	CC:49	CT:26	TT:6	CC:108	CT:60	TT:13
NRS4077841	1	1.23	0.05774	1.647	2.736	0.991	0.181	0.118	0.5982	0.7009	1	1	CC:2	CT:26	TT:55	CC:2	CT:39	TT:141
NRS12049438	1	2.591	0.7621	0.922	1.372	0.619	0.301	0.319	0.4434	0.1259	1	1	CC:42	CT:32	TT:9	CC:80	CT:88	TT:14
NRS12025538	1	2.591	0.7621	0.922	1.372	0.619	0.301	0.319	0.4434	0.1259	1	1	AA:42	AG:32	GG:9	AA:80	AG:88	GG:14
NRS6429794	1	4.102	1	0.993	1.469	0.671	0.325	0.327	0.9136	0.1337	1	1	GG:38	GT:36	TT:9	GG:78	GT:89	TT:15
NRS2495051	1	-0.739	0.1303	1.515	2.538	0.904	0.169	0.118	0.0645	0.7009	1	1	CC:0	CG:28	GG:55	CC:2	CG:39	GG:141
NRS16852866	1	4.608	0.9219	1.018	1.497	0.692	0.349	0.345	0.949	0.239	1	0.994	AA:35	AG:38	GG:10	AA:74	AG:89	GG:18
NRS10489151	1	4.719	1	1.002	1.473	0.682	0.349	0.349	0.949	0.3032	1	1	CC:35	CT:38	TT:10	CC:74	CT:89	TT:19
NRS1203631	1	4.431	0.7666	0.933	1.379	0.632	0.325	0.341	0.9136	0.303	1	1	CC:9	CT:36	TT:38	CC:18	CT:88	TT:76
NRS1203682	1	4.483	0.6145	0.893	1.331	0.599	0.309	0.333	0.7093	0.1797	0.976	0.989	CC:7	CG:36	GG:38	CC:16	CG:88	GG:76
NRS2359756	1	2.668	1	0.99	1.445	0.678	0.38	0.382	0.0209	0.4251	1	1	CC:7	CT:49	TT:27	CC:24	CT:91	TT:67
NRS2235523	1	3.863	0.3039	1.217	1.757	0.842	0.476	0.475	0.7254	0.5789	1	0.994	AA:22	AT:43	TT:18	AA:39	AT:94	TT:48
NRS2884788	1	2.789	0.1623	0.679	1.155	0.399	0.127	0.176	0.7443	0.7487	1	1	AA:63	AT:19	TT:1	AA:123	AT:54	TT:5
NRS1203678	1	2.823	0.1898	0.772	1.115	0.534	0.452	0.484	0.9798	0.4492	1	1	AA:17	AG:41	GG:25	AA:46	AG:96	GG:40
NRS1203651	1	3.971	0.3468	1.206	1.745	0.834	0.476	0.477	0.7254	0.7417	1	0.967	AA:22	AG:43	GG:18	AA:39	AG:90	GG:47
NRS1203647	1	4.491	0.5493	0.874	1.297	0.588	0.311	0.341	0.6318	0.303	0.988	1	AA:38	AG:37	GG:7	AA:76	AG:88	GG:18
NRS12033212	1	2.188	0.3239	0.716	1.285	0.4	0.102	0.137	0.2986	0.786	1	1	AA:0	AT:17	TT:66	AA:3	AT:44	TT:135
NRS1980472	1	4.719	1	1.002	1.473	0.682	0.349	0.349	0.949	0.3032	1	1	CC:35	CG:38	GG:10	CC:74	CG:89	GG:19
NRS1980471	1	3.86	0.3044	1.216	1.756	0.842	0.476	0.475	0.7254	0.5303	1	1	CC:18	CG:43	GG:22	CC:48	CG:95	GG:39
NRS1203644	1	4.431	0.7666	0.933	1.379	0.632	0.325	0.341	0.9136	0.303	1	1	CC:9	CG:36	GG:38	CC:18	CG:88	GG:76
NRS1203642	1	4.431	0.7666	0.933	1.379	0.632	0.325	0.341	0.9136	0.303	1	1	AA:38	AG:36	GG:9	AA:76	AG:88	GG:18
NRS16852976	1	2.789	0.1623	0.679	1.155	0.399	0.127	0.176	0.7443	0.7487	1	1	AA:1	AG:19	GG:63	AA:5	AG:54	GG:123
NRS1203639	1	4.245	0.706	0.927	1.345	0.64	0.416	0.434	0.8778	0.1104	1	1	CC:28	CT:41	TT:14	CC:53	CT:100	TT:29
NRS1015370	1	4.126	1	0.991	1.63	0.602	0.163	0.164	0.3352	0.9284	1	0.989	CC:57	CT:25	TT:1	CC:126	CT:49	TT:5
NRS2744692	1	3.695	1	0.965	1.584	0.588	0.163	0.168	0.3352	0.6368	1	1	AA:1	AG:25	GG:57	AA:6	AG:49	GG:127
NRS2697992	1	4.099	1	1.004	1.652	0.61	0.163	0.162	0.3352	0.9051	1	1	CC:1	CG:25	GG:57	CC:5	CG:49	GG:128
NRS2014788	1	3.757	0.4542	1.161	1.676	0.804	0.482	0.481	0.903	0.1324	1	1	AA:19	AG:42	GG:22	AA:44	AG:101	GG:37
NRS2281168	1	2.923	0.2615	0.784	1.181	0.52	0.268	0.319	0.1025	0.1259	0.988	1	CC:41	CT:38	TT:3	CC:80	CT:88	TT:14
NRS2281164	1	3.055	0.2344	1.296	1.965	0.855	0.283	0.234	0.8514	0.4255	1	1	CC:7	CT:33	TT:43	CC:8	CT:69	TT:105
NRS1203672	1	3.863	0.3119	0.784	1.237	0.497	0.2	0.242	0.8889	0.7966	0.964	1	AA:3	AG:26	GG:51	AA:10	AG:68	GG:104
NRS2697985	1	3.466	0.3749	0.796	1.244	0.509	0.205	0.245	0.727	0.4505	1	1	CC:4	CG:26	GG:53	CC:9	CG:71	GG:102
NRS2244634	1	2.938	0.2672	0.767	1.202	0.489	0.199	0.245	0.6198	0.4505	1	1	GG:4	GT:25	TT:54	GG:9	GT:71	TT:102
NRS2235518	1	4.13	0.3545	1.233	1.929	0.788	0.238	0.202	0.7517	0.5869	0.964	0.967	AA:46	AG:30	GG:4	AA:111	AG:59	GG:6
NRS1810474	1	3.779	0.3806	0.838	1.236	0.569	0.335	0.376	0.9122	0.2738	0.988	0.994	CC:36	CT:37	TT:9	CC:74	CT:78	TT:29
NRS2697971	1	4.18	0.5622	0.882	1.292	0.602	0.355	0.385	0.8051	0.1118	1	1	AA:11	AC:37	CC:35	AA:32	AC:76	CC:74
NRS2697967	1	4.969	1	1.007	1.456	0.697	0.458	0.456	0.8604	0.9646	1	1	AA:24	AG:42	GG:17	AA:54	AG:90	GG:38
NRS2697962	1	-1.218	0.1915	0.713	1.162	0.437	0.16	0.212	0.0853	0.9489	0.976	1	CC:55	CT:26	TT:0	CC:113	CT:61	TT:8
NRS2495090	1	-1.063	0.04581	1.47	2.13	1.014	0.476	0.382	0.1588	0.6287	1	1	AA:22	AG:35	GG:26	AA:25	AG:89	GG:68
NRS12092520	1	3.278	0.8835	1.032	1.84	0.579	0.116	0.113	0.2354	0.8187	0.988	1	AA:0	AG:19	GG:63	AA:2	AG:37	GG:143
NRS2697983	1	-0.711	0.09452	0.672	1.067	0.424	0.188	0.255	0.1835	0.4088	0.964	1	AA:1	AG:28	GG:51	AA:14	AG:65	GG:103
NRS2495082	1	-0.169	0.09762	1.467	2.301	0.936	0.235	0.173	0.1397	0.4521	1	1	AA:7	AG:25	GG:51	AA:4	AG:55	GG:123
NRS2744669	1	3.236	0.2275	1.273	1.881	0.862	0.349	0.297	0.6753	0.7166	1	1	CC:36	CT:36	TT:11	CC:89	CT:78	TT:15
NRS1203660	1	4.168	0.3849	1.189	1.733	0.816	0.404	0.363	0.8271	0.9831	1	1	CC:30	CT:39	TT:14	CC:74	CT:84	TT:24
NRS7537478	1	-0.999	0.04336	1.619	2.53	1.036	0.253	0.173	0.1984	0.7765	0.976	1	AA:3	AG:35	GG:43	AA:6	AG:51	GG:125
NRS10754901	1	4.74	0.6703	0.89	1.358	0.584	0.247	0.269	0.253	0.0701	1	1	CC:7	CT:27	TT:49	CC:18	CT:62	TT:102
NRS1203699	1	4.472	0.6692	1.141	1.977	0.658	0.133	0.118	0.662	0.7433	1	1	AA:62	AG:20	GG:1	AA:142	AG:37	GG:3
NRS4557966	1	4.792	1	0.998	1.442	0.691	0.464	0.464	0.6144	0.9448	1	1	AA:19	AG:39	GG:25	AA:39	AG:91	GG:52
NRS12091229	1	4.277	0.6424	1.123	1.762	0.716	0.217	0.198	0.9503	0.1786	1	1	CC:4	CT:28	TT:51	CC:10	CT:52	TT:120
NRS1528787	1	4.238	0.8316	0.946	1.44	0.621	0.253	0.264	0.8556	0.2022	1	1	AA:46	AG:32	GG:5	AA:102	AG:64	GG:16
NRS1528785	1	4.238	0.8316	0.946	1.44	0.621	0.253	0.264	0.8556	0.2022	1	1	AA:5	AT:32	TT:46	AA:16	AT:64	TT:102
NRS1881559	1	1.157	0.253	0.716	1.209	0.424	0.133	0.176	0.662	0.006	1	1	GG:62	GT:20	TT:1	GG:129	GT:42	TT:11
NRS2744650	1	4.972	1	0.972	1.727	0.547	0.116	0.119	0.9136	0.6941	0.988	0.994	CC:64	CG:17	GG:1	CC:140	CG:39	GG:2
NRS2744649	1	4.485	0.7024	0.916	1.334	0.629	0.396	0.418	0.6842	0.7001	0.988	1	AA:29	AG:41	GG:12	AA:63	AG:86	GG:33
NRS2744648	1	4.706	0.7792	1.083	1.871	0.627	0.133	0.124	0.662	0.8812	1	1	GG:62	GT:20	TT:1	GG:140	GT:39	TT:3
NRS2744647	1	2.135	0.6803	1.14	1.937	0.671	0.145	0.129	0.0038	0.5244	1	1	CC:64	CT:14	TT:5	CC:139	CT:39	TT:4
NRS7522358	1	-3.595	0.2665	0.736	1.221	0.443	0.145	0.187	0.1236	0.0233	1	1	AA:0	AG:24	GG:59	AA:11	AG:46	GG:125
NRS12086572	1	3.786	0.7008	0.911	1.329	0.624	0.373	0.396	0.7862	0.1615	1	1	GG:32	GT:40	TT:11	GG:71	GT:78	TT:33
NRS6677556	1	-3.595	0.2665	0.736	1.221	0.443	0.145	0.187	0.1236	0.0233	1	1	AA:0	AG:24	GG:59	AA:11	AG:46	GG:125
NRS2744645	1	-4.442	0.2206	0.723	1.198	0.436	0.145	0.19	0.1236	0.0084	1	1	AA:0	AC:24	CC:59	AA:12	AC:45	CC:125
NRS1203709	1	3.85	0.9188	0.967	1.445	0.647	0.295	0.302	0.6853	0.2031	1	1	AA:8	AC:33	CC:42	AA:13	AC:84	CC:85
NRS7536590	1	4.968	1	0.993	1.59	0.62	0.187	0.188	0.5179	0.4993	1	0.994	AA:2	AG:27	GG:54	AA:5	AG:58	GG:118
NRS7543809	1	4.937	1	0.984	1.505	0.643	0.247	0.25	0.5303	0.1821	1	1	AA:46	AG:33	GG:4	AA:99	AG:75	GG:8
NRS11580525	1	4.799	1	1.014	1.71	0.601	0.145	0.143	0.814	0.6655	1	1	CC:2	CT:20	TT:61	CC:3	CT:46	TT:133
NRS12563157	1	3.334	0.4549	1.188	1.795	0.786	0.287	0.253	0.0045	0.0349	0.988	1	AA:12	AG:23	GG:47	AA:17	AG:58	GG:107
NRS10927957	1	3.353	0.8506	0.955	1.383	0.66	0.434	0.445	0.4706	0.2358	1	1	GG:14	GT:44	TT:25	GG:40	GT:82	TT:60
NRS6429804	1	4.224	0.447	1.16	1.682	0.799	0.434	0.398	0.8632	0.2973	1	0.994	CC:27	CT:40	TT:16	CC:69	CT:80	TT:32
NRS10489150	1	4.924	0.8371	0.952	1.43	0.634	0.287	0.297	0.6915	0.7166	0.988	1	CC:6	CT:35	TT:41	CC:15	CT:78	TT:89
NRS6670657	1	4.974	0.9183	1.032	1.541	0.69	0.305	0.298	0.7459	0.6934	0.988	0.994	AA:39	AG:36	GG:7	AA:88	AG:78	GG:15
NRS6670754	1	4.267	0.7754	0.94	1.366	0.647	0.487	0.497	0.5774	0.5529	0.952	1	CC:20	CG:37	GG:22	CC:44	CG:95	GG:43
NRS6661262	1	3.253	0.3508	0.789	1.266	0.492	0.175	0.212	0.7223	0.0093	1	1	CC:57	CT:23	TT:3	CC:119	CT:49	TT:14
NRS7535450	1	4.512	1	1.003	1.504	0.669	0.289	0.288	0.5713	0.6794	1	1	AA:43	AC:32	CC:8	AA:91	AC:77	CC:14
NRS1005302	1	4.384	0.7256	0.912	1.454	0.572	0.191	0.206	0.4879	0.9014	0.976	1	CC:2	CT:27	TT:52	CC:8	CT:59	TT:115
NRS6685990	1	2.492	0.2432	0.743	1.197	0.461	0.171	0.217	0.6344	0.0012	0.988	1	CC:3	CT:22	TT:57	CC:16	CT:47	TT:119
NRS12133241	1	4.281	0.7214	0.898	1.441	0.56	0.181	0.197	0.2047	0.3461	1	0.989	AA:54	AC:28	CC:1	AA:114	AC:61	CC:5
NRS12135494	1	4.752	0.7249	0.9	1.435	0.564	0.187	0.203	0.5179	0.4861	1	1	AA:2	AG:27	GG:54	AA:6	AG:62	GG:114
NRS4661455	1	3.883	0.6372	0.879	1.409	0.549	0.181	0.201	0.0897	0.4373	1	1	CC:5	CT:20	TT:58	CC:9	CT:55	TT:118
NRS11589608	1	4.974	1	1.009	1.459	0.698	0.464	0.462	0.9502	0.7135	1	1	CC:18	CT:41	TT:24	CC:40	CT:88	TT:54
NRS16853268	1	4.94	1	1.014	1.525	0.675	0.283	0.28	0.7237	0.9148	1	1	CC:6	CT:35	TT:42	CC:14	CT:74	TT:94
NRS12044299	1	4.495	0.7533	1.072	1.614	0.712	0.283	0.269	0.2045	0.4958	1	1	AA:9	AG:29	GG:45	AA:15	AG:68	GG:99
NRS2076503	1	4.898	0.8456	1.046	1.531	0.714	0.367	0.357	0.9218	0.7997	1	1	AA:33	AG:39	GG:11	AA:76	AG:82	GG:24
NRS2884821	1	4.73	0.6144	1.105	1.639	0.744	0.325	0.304	0.3725	0.192	1	0.994	AA:7	AG:40	GG:36	AA:13	AG:84	GG:84
NRS10927972	1	4.673	0.6107	1.117	1.661	0.751	0.323	0.299	0.4297	0.2407	0.988	1	AA:36	AG:39	GG:7	AA:86	AG:83	GG:13
NRS12024045	1	4.898	0.8456	1.046	1.531	0.714	0.367	0.357	0.9218	0.7997	1	1	CC:11	CT:39	TT:33	CC:24	CT:82	TT:76
NRS10803442	1	2.645	0.8832	0.932	1.674	0.519	0.108	0.115	0.2679	0.6752	1	1	AA:0	AG:18	GG:65	AA:3	AG:36	GG:143
NRS7543394	1	1.893	0.7713	0.884	1.583	0.494	0.108	0.121	0.2679	0.3497	1	1	AA:65	AC:18	CC:0	AA:142	AC:36	CC:4
NRS10927973	1	4.084	0.5515	0.872	1.292	0.589	0.313	0.343	0.9412	0.2449	1	1	GG:8	GT:36	TT:39	GG:25	GT:75	TT:82
NRS12028225	1	-7.614	0.7788	1.07	1.545	0.742	0.494	0.489	0	0.8872	1	1	CC:12	CT:60	TT:11	CC:44	CT:90	TT:48
NRS12123608	1	0.291	0.1121	0.616	1.081	0.351	0.108	0.165	0.2679	0.6108	1	1	AA:65	AC:18	CC:0	AA:126	AC:52	CC:4
NRS16853319	1	4.923	0.9049	1.04	1.658	0.652	0.193	0.187	0.9526	0.7517	1	1	AA:3	AG:26	GG:54	AA:7	AG:54	GG:121
NRS2359900	1	3.771	0.3081	1.243	1.845	0.838	0.35	0.302	0.6942	0.8272	0.964	1	CC:9	CT:38	TT:33	CC:16	CT:78	TT:88
NRS12728009	1	-0.228	0.08171	0.598	1.064	0.336	0.105	0.164	0.2913	0.8915	0.976	0.972	AA:64	AG:17	GG:0	AA:124	AG:48	GG:5
NRS7525185	1	1.962	0.6183	1.102	1.629	0.746	0.337	0.316	0.4454	0.0764	1	1	CC:11	CG:34	GG:38	CC:13	CG:89	GG:80
NRS6678410	1	4	0.3146	1.223	1.809	0.827	0.343	0.299	0.9171	0.8101	1	1	AA:10	AG:37	GG:36	AA:17	AG:75	GG:90
NRS12125722	1	4.933	1	0.991	1.547	0.635	0.222	0.224	1	0.6494	0.976	0.994	AA:4	AG:28	GG:49	AA:8	AG:65	GG:108
NRS12738601	1	-0.389	0.08206	0.59	1.047	0.332	0.102	0.162	0.2986	0.9051	1	1	AA:0	AG:17	GG:66	AA:5	AG:49	GG:128
NRS12127946	1	4.875	0.9106	0.967	1.508	0.62	0.22	0.225	0.9749	0.5995	0.988	1	CC:50	CT:28	TT:4	CC:108	CT:66	TT:8
NRS6691183	1	-0.1	0.1858	0.707	1.161	0.43	0.151	0.201	0.1062	0.5417	1	1	AA:0	AC:25	CC:58	AA:6	AC:61	CC:115
NRS6693784	1	-0.1	0.1858	0.707	1.161	0.43	0.151	0.201	0.1062	0.5417	1	1	GG:58	GT:25	TT:0	GG:115	GT:61	TT:6
NRS11585369	1	4.33	0.4678	1.169	1.749	0.782	0.307	0.275	0.667	0.3287	1	0.989	CC:39	CT:37	TT:7	CC:92	CT:77	TT:11
NRS17351165	1	-4.855	0.3029	1.305	2.134	0.798	0.183	0.146	0.0161	0.0867	0.988	0.994	AA:6	AG:18	GG:58	AA:1	AG:51	GG:129
NRS6689299	1	0.061	0.3047	1.265	1.962	0.816	0.241	0.201	0.4786	0.0458	1	1	AA:6	AG:28	GG:49	AA:3	AG:67	GG:112
NRS6429820	1	-0.756	0.7082	0.926	1.338	0.641	0.47	0.489	0.2385	0.0139	1	0.994	CC:26	CT:36	TT:21	CC:39	CT:107	TT:35
NRS17353372	1	4.728	0.7191	1.109	1.766	0.697	0.201	0.185	0.3644	0.1148	0.988	0.994	AA:2	AC:29	CC:51	AA:3	AC:61	CC:117
NRS10927994	1	-0.172	0.6395	0.904	1.306	0.626	0.464	0.489	0.3446	0.0115	1	1	AA:20	AC:37	CC:26	AA:35	AC:108	CC:39
NRS10803449	1	0.36	0.574	0.892	1.29	0.617	0.458	0.486	0.4786	0.009	1	0.994	CC:26	CG:38	GG:19	CC:39	CG:108	GG:34
NRS6691889	1	-0.466	0.7079	0.916	1.323	0.634	0.47	0.492	0.4605	0.003	1	1	CC:25	CT:38	TT:20	CC:37	CT:111	TT:34
NRS4661465	1	0.407	0.7789	0.938	1.355	0.65	0.476	0.492	0.5969	0.003	1	1	CC:24	CT:39	TT:20	CC:37	CT:111	TT:34
NRS7520101	1	4.893	0.8391	0.955	1.426	0.639	0.295	0.305	0.5157	0.1699	1	1	AA:6	AG:37	GG:40	AA:13	AG:85	GG:84
NRS926570	1	4.826	0.9197	0.972	1.447	0.654	0.307	0.313	0.667	0.1844	1	1	AA:39	AT:37	TT:7	AA:82	AT:86	TT:14
NRS10927996	1	1.529	0.512	0.883	1.277	0.61	0.463	0.495	0.8624	0.0048	0.988	1	AA:24	AG:40	GG:18	AA:37	AG:110	GG:35
NRS2206587	1	3.103	0.3239	0.716	1.285	0.4	0.102	0.137	0.2986	0.1278	1	1	CC:0	CT:17	TT:66	CC:1	CT:48	TT:133
NRS970898	1	3.295	0.324	0.734	1.317	0.409	0.102	0.135	0.2986	0.1437	1	1	AA:0	AG:17	GG:66	AA:1	AG:47	GG:134
NRS7414562	1	3.952	0.6889	0.913	1.356	0.615	0.307	0.327	0.9319	0.1337	1	1	CC:8	CT:35	TT:40	CC:15	CT:89	TT:78
NRS2359910	1	3.445	0.4641	0.836	1.268	0.551	0.253	0.288	0.8556	0.0632	1	1	AA:5	AG:32	GG:46	AA:10	AG:85	GG:87
NRS1079989	1	3.878	0.5316	0.862	1.306	0.57	0.259	0.288	0.7448	0.0632	1	1	CC:45	CT:33	TT:5	CC:87	CT:85	TT:10
NRS1079988	1	3.878	0.5316	0.862	1.306	0.57	0.259	0.288	0.7448	0.0632	1	1	CC:45	CT:33	TT:5	CC:87	CT:85	TT:10
NRS6657363	1	3.972	0.5316	0.867	1.314	0.573	0.259	0.287	0.7448	0.073	1	0.994	AA:45	AG:33	GG:5	AA:87	AG:84	GG:10
NRS6662320	1	3.6	0.4809	0.863	1.289	0.578	0.299	0.331	0.7201	0.2573	0.988	0.972	CC:41	CT:33	TT:8	CC:76	CT:85	TT:16
NRS4662090	1	3.878	0.5316	0.862	1.306	0.57	0.259	0.288	0.7448	0.0632	1	1	CC:5	CG:33	GG:45	CC:10	CG:85	GG:87
NRS4662091	1	3.147	0.3453	0.802	1.219	0.527	0.262	0.307	0.7672	0.0524	0.964	0.956	CC:43	CT:32	TT:5	CC:78	CT:85	TT:11
NRS4661467	1	3.445	0.4641	0.836	1.268	0.551	0.253	0.288	0.8556	0.0632	1	1	AA:46	AG:32	GG:5	AA:87	AG:85	GG:10
NRS4662093	1	3.149	0.4025	0.764	1.355	0.431	0.108	0.137	0.9782	0.1278	1	1	AA:1	AG:16	GG:66	AA:1	AG:48	GG:133
NRS10733143	1	2.543	0.6846	0.915	1.369	0.612	0.289	0.308	0.5713	0.0687	1	1	CC:43	CT:32	TT:8	CC:82	CT:88	TT:12
NRS742545	1	3.981	0.3449	1.207	1.746	0.834	0.464	0.418	0.6144	0.1938	1	1	CC:19	CT:39	TT:25	CC:36	CT:80	TT:66
NRS12746681	1	1.589	0.113	1.593	2.725	0.932	0.157	0.104	0.3892	0.9896	1	1	AA:58	AG:24	GG:1	AA:146	AG:34	GG:2
NRS2246175	1	3.489	0.4488	1.161	1.681	0.801	0.446	0.409	0.8263	0.1673	1	1	GG:16	GT:42	TT:25	GG:35	GT:79	TT:68
NRS12037685	1	4.45	0.6325	1.112	1.616	0.765	0.416	0.39	0.7656	0.1801	1	1	CC:15	CT:39	TT:29	CC:32	CT:78	TT:72
NRS3817959	1	0.344	0.06081	1.717	2.929	1.006	0.163	0.102	0.3352	0.9227	1	1	AA:1	AG:25	GG:57	AA:2	AG:33	GG:147
NRS3817958	1	1.176	0.08223	1.641	2.814	0.957	0.157	0.102	0.3892	0.9227	1	1	CC:1	CT:24	TT:58	CC:2	CT:33	TT:147
NRS16853565	1	1.176	0.08223	1.641	2.814	0.957	0.157	0.102	0.3892	0.9227	1	1	AA:58	AG:24	GG:1	AA:147	AG:33	GG:2
NRS12409852	1	1.176	0.08223	1.641	2.814	0.957	0.157	0.102	0.3892	0.9227	1	1	AA:58	AT:24	TT:1	AA:147	AT:33	TT:2
NRS4661471	1	4.797	0.8495	1.054	1.529	0.727	0.428	0.415	0.9343	0.608	1	1	AA:27	AG:41	GG:15	AA:64	AG:85	GG:33
NRS11590117	1	4.253	1	1.015	1.473	0.699	0.416	0.412	0.5447	0.5219	1	1	AA:27	AC:43	CC:13	AA:65	AC:84	CC:33
NRS7515917	1	3.365	0.6093	0.885	1.327	0.59	0.29	0.316	0.5236	0.2775	0.976	1	CC:42	CT:31	TT:8	CC:82	CT:85	TT:15
NRS13374167	1	4.456	1	1.017	1.477	0.7	0.416	0.412	0.5447	0.6819	1	0.994	AA:13	AG:43	GG:27	AA:32	AG:85	GG:64
NRS10928013	1	4.27	0.8495	1.038	1.507	0.715	0.416	0.407	0.5447	0.5569	1	1	CC:27	CT:43	TT:13	CC:66	CT:84	TT:32
NRS7519796	1	-2.122	0.5003	1.145	1.669	0.786	0.431	0.398	0.0262	0.2026	0.964	1	CC:10	CT:49	TT:21	CC:33	CT:79	TT:70
NRS10928016	1	4.508	1	0.991	1.489	0.659	0.287	0.288	0.6915	0.5027	0.988	1	CC:6	CT:35	TT:41	CC:17	CT:71	TT:94
NRS916430	1	4.42	0.5316	0.862	1.306	0.57	0.259	0.288	0.8054	0.3024	1	1	CC:6	CT:31	TT:46	CC:18	CT:69	TT:95
NRS4662104	1	4.735	0.6788	0.91	1.373	0.604	0.271	0.29	0.6169	0.7805	1	0.994	AA:45	AT:31	TT:7	AA:92	AT:73	TT:16
NRS744007	1	4.447	0.4677	0.854	1.292	0.564	0.262	0.294	0.8359	0.6493	0.988	1	CC:6	CT:31	TT:45	CC:17	CT:73	TT:92
NRS10429936	1	4.689	0.6064	0.893	1.346	0.593	0.271	0.294	0.6169	0.6493	1	1	CC:45	CT:31	TT:7	CC:92	CT:73	TT:17
[truncated: 460,471 more rows]
